# Supplementary material for: Spatiotemporal dynamics of the oropharyngeal microbiome in a cohort of Ivorian school children
Source: Sci Rep. 2024 Dec 28;14:30895. doi: 10.1038/s41598-024-81829-6 (PMC11681117; doi:10.1038/s41598-024-81829-6)
Supplement: Supplementary file 1 — Supplementary Material 1 [file 41598_2024_81829_MOESM1_ESM.csv]

Codes	Meaning of codes
ID
Visites
IRA	Respiratory infection before visit
IRV	Respiratory infection at visit
Bact_Oro	Bacteria in the oropharynx by culture
Bact_Salive	bacteria in the saliva by culture
SIgA
T_SIgA	sigA ul/min
Nm_Oro	Neisseiria meningitidis oropharynx
Nm_Salive	Neisseiria meningitidis salive
Nl_Oro	Neisseiria lactamica oropharynx
Nl_Salive	Neisseiria lactamica salive
NSp_Oro	Neisseria Spp. oropharynx
NSp_Salive	Neisseria Spp. salive
Mor_Oro	Moraxella oropharynx
Mor_Salive	Moraxella salive
Site
Age
Genre
Crowding
Statut_Socioeco_crowding
Combust_Gaz
Combust_Electricite
Combust_Charbon
Combust_Bois
Statut_Socioeco_Final
Animaux
Animaux_Types
Cat
Chicken
Dog
Sheep
Goat
Animaux_Interieur
Animaux_Espace
Consommation_Lait
Lait_Pasteurise
Connaissance_Meningite
Vaccin_Meningite
Poids	weight
Taille	height
IMC
Statut_Nutritionnel	Nutritional Status
MUAC
Statut_MUAC
Repas_Recommande	Recommanded meals
Partage_Repas	sharing of meals
Hygiene_Mains	Hygiene of hands
Temperature
Humidity_Specific
Humidity_Relative
Precipitation_Corrected
Wind_Speed
Wind_Speed_Max
PCR _Nm
