# Supplementary material for: Spatiotemporal dynamics of the oropharyngeal microbiome in a cohort of Ivorian school children
Source: Sci Rep. 2024 Dec 28;14:30895. doi: 10.1038/s41598-024-81829-6 (PMC11681117; doi:10.1038/s41598-024-81829-6)
Supplement: Supplementary file 2 — Supplementary Material 2 [file 41598_2024_81829_MOESM2_ESM.csv]

ID	Visites	IRA	IRV	Bact_Oro	Bact_Salive	SIgA	T_SIgA	Nm_Oro	Nm_Salive	Nl_Oro	Nl_Salive	NSp_Oro	NSp_Salive	Mor_Oro	Mor_Salive	Site	Age	Genre	Crowding	Statut_Socioeco_crowding	Combust_Gaz	Combust_Electricite	Combust_Charbon	Combust_Bois	Statut_Socioeco_Final	Animaux	Animaux_Types	Cat	Chicken	Dog	Sheep	Goat	Animaux_Interieur	Animaux_Espace	Consommation_Lait	Lait_Pasteurise	Connaissance_Meningite	Vaccin_Meningite	Poids	Taille	IMC	Statut_Nutritionnel	MUAC	Statut_MUAC	Repas_Recommande	Partage_Repas	Hygiene_Mains	Temperature	Humidity_Specific
03-0001-S1	S1	Yes	No			35.08	11.69333333	No	No	No	No	No	No	No	No	Abidjan	11	Girl	3	High	Yes	No	No	No	Medium	No		No	No	No	No	No			No		Low		35	1.43	17.11575138	Normale	194	Pas Malnutri	Suitable	Good	Medium	26.4	19.04
03-0002-S1	S1	Yes	No			262.3	65.575	No	No	No	No	No	No	No	No	Abidjan	11	Girl	2.5	High	Yes	Yes	No	No	High	No		No	No	No	No	No			Yes	Yes	High	Yes	37	1.46	17.35785326	Normale	215	Pas Malnutri	Suitable	Medium	Good	26.4	19.04
03-0003-S1	S1	Yes	No			191.9	47.975	No	No	No	No	No	No	No	No	Abidjan	10	Boy	5	Medium	Yes	No	No	No	Medium	No		No	No	No	No	No			No		High	Yes	38	1.42	18.84546717	Surpoids	217	Pas Malnutri	Suitable	Good	Medium	26.4	19.04
03-0004-S1	S1	Yes	No			14.19	4.73	No	No	No	No	No	No	No	No	Abidjan	11	Boy	13	Low	Yes	No	No	No	Low	No		No	No	No	No	No			No		Low	Yes	37	1.46	17.35785326	Normale	202	Pas Malnutri	Not suitable	Bad	Bad	26.4	19.04
03-0005-S1	S1	Yes	No			159.5	79.75	No	No	No	No	No	No	No	No	Abidjan	9	Girl	6	Low	Yes	No	Yes	Yes	Low	No		No	No	No	No	No			Yes	Yes	Low	No	23	1.19	16.24179083	Normale	174	Pas Malnutri	Suitable	Bad	Medium	26.4	19.04
03-0007-S1	S1	Yes	Yes			69.27	34.635	No	No	No	No	No	No	No	No	Abidjan	9	Girl	6	Low	Yes	No	No	No	Low	No		No	No	No	No	No			Yes	Yes	High	No	29	1.35	15.9122085	Normale	200	Pas Malnutri	Suitable	Bad	Good	26.4	19.04
03-0008-S1	S1	No	No			143.5	71.75	No	No	No	No	No	No	No	No	Abidjan	8	Girl	3	High	Yes	No	Yes	Yes	Medium	No		No	No	No	No	No			No		Low		24	1.31	13.985199	Malnutrition Legere	185	Pas Malnutri	Suitable	Bad	Bad	26.4	19.04
03-0009-S1	S1	No	Yes			71.56	17.89	No	No	No	No	No	No	No	No	Abidjan	9	Girl	6	Low	Yes	No	No	No	Low	No		No	No	No	No	No			Yes	Yes	High	Yes	22	1.24	14.30801249	Normale	165	Pas Malnutri	Not suitable	Bad	Good	26.4	19.04
03-0010-S1	S1	Yes	No			207.8	103.9	No	No	No	No	No	No	No	No	Abidjan	11	Girl	4	Medium	Yes	No	No	No	Medium	No		No	No	No	No	No			No		Medium	No	31	1.36	16.76038062	Normale	193	Pas Malnutri	Not suitable	Bad	Good	26.4	19.04
03-0011-S1	S1	Yes	No			97.97	32.65666667	No	No	No	No	No	No	No	No	Abidjan	10	Boy	5	Medium	Yes	No	Yes	No	Medium	No		No	No	No	No	No			Yes	No	Low		25	1.34	13.9229227	Malnutrition Legere	175	Pas Malnutri	Suitable	Bad	Good	26.4	19.04
03-0012-S1	S1	Yes	No			142.6	31.68888889	No	No	No	No	No	No	No	No	Abidjan	8	Girl	3.5	High	Yes	No	Yes	No	Medium	No		No	No	No	No	No			No		Medium	Yes	20	1.29	12.0185085	Malnutrition Legere	178	Pas Malnutri	Suitable	Bad	Medium	26.4	19.04
03-0013-S1	S1	No	No			82.79	41.395	No	No	No	No	No	No	No	No	Abidjan	10	Girl	2.333333333	High	Yes	No	No	No	Medium	No		No	No	No	No	No			No		Medium	Yes	47	1.47	21.75019668	Surpoids	260	Pas Malnutri	Suitable	Good	Good	26.4	19.04
03-0015-S1	S1	Yes	No			268.7	134.35	No	No	No	No	No	No	No	No	Abidjan	12	Girl	2.5	High	Yes	No	No	No	Medium	No		No	No	No	No	No			Yes	Yes	Low		51	1.62	19.43301326	Normale	235	Pas Malnutri	Not suitable	Bad	Medium	26.4	19.04
03-0016-S1	S1	Yes	No			221.2	73.73333333	No	No	No	No	No	No	No	No	Abidjan	11	Girl	6	Low	Yes	No	Yes	No	Low	No		No	No	No	No	No			Yes	No	Low		30	1.4	15.30612245	Normale	184	Pas Malnutri	Not suitable	Medium	Good	26.4	19.04
03-0017-S1	S1	Yes	No			106.6	42.64	No	No	No	No	No	No	No	No	Abidjan	9	Girl	3	High	Yes	No	Yes	No	Medium	Yes	Cat	yes	No	No	No	No	Yes	free	Yes		Medium	Yes	31	1.37	16.51659652	Normale	195	Pas Malnutri	Suitable	Bad	Medium	26.4	19.04
03-0018-S1	S1	Yes	No			55.51	18.50333333	No	No	No	No	No	No	No	No	Abidjan	10	Boy	3.4	High	Yes	No	No	No	Medium	Yes	Chicken	No	Yes	No	No	No	No	enclosure	Yes	Yes	Medium	No	36	1.43	17.60477285	Normale	200	Pas Malnutri	Not suitable	Bad	Bad	26.4	19.04
03-0019-S1	S1	Yes	No			148.7	74.35	No	No	No	No	No	No	No	No	Abidjan	11	Girl	4	Medium	Yes	No	Yes	No	Medium	Yes	Chicken	No	Yes	No	No	No	No	enclosure	No		Low	Yes	37	1.5	16.44444444	Normale	195	Pas Malnutri	Suitable	Bad	Bad	26.4	19.04
03-0020-S1	S1	Yes	No			255.1	51.02	No	No	No	No	No	No	No	No	Abidjan	10	Girl	3	High	Yes	No	Yes	No	Medium	No		No	No	No	No	No			No		High	Yes	32	1.41	16.09576983	Normale	195	Pas Malnutri	Suitable	Bad	Good	26.4	19.04
03-0021-S1	S1	Yes	No			86.68	17.336	No	No	No	No	No	No	No	No	Abidjan	8	Girl	6	Low	Yes	No	No	No	Low	No		No	No	No	No	No			Yes	Yes	High	Yes	22	1.27	13.64002728	Malnutrition Legere	170	Pas Malnutri	Suitable	Bad	Medium	26.4	19.04
03-0022-S1	S1	No	No			125.7	41.9	No	No	No	No	No	No	No	No	Abidjan	10	Boy	5	Medium	Yes	No	No	No	Medium	Yes	Cat	Yes	No	No	No	No	Yes	enclosure	No		High	No	40	1.52	17.31301939	Normale	214	Pas Malnutri	Not suitable	Good	Medium	26.4	19.04
03-0023-S1	S1	Yes	No			294.1	42.01428571	No	No	No	No	No	No	No	No	Abidjan	11	Boy	6	Low	Yes	No	No	No	Low	Yes	Chicken	No	Yes	No	No	No	No	enclosure	No		High		28	1.37	14.91821621	Malnutrition Legere	165	Pas Malnutri	Not suitable	Bad	Good	26.4	19.04
03-0024-S1	S1	Yes	No			124.7	31.175	No	No	No	No	No	No	No	No	Abidjan	9	Boy	6	Low	Yes	No	Yes	No	Low	No		No	No	No	No	No			Yes	Yes	High	Yes	27	1.32	15.49586777	Normale	185	Pas Malnutri	Not suitable	Bad	Good	26.4	19.04
03-0025-S1	S1	No	No			160.5	80.25	No	No	No	No	No	No	No	No	Abidjan	10	Girl	4	Medium	Yes	No	No	No	Medium	No		No	No	No	No	No			No		High	Yes	29	1.37	15.45100964	Normale	185	Pas Malnutri	Not suitable	Medium	Medium	26.4	19.04
03-0026-S1	S1	Yes	No			420.4	60.05714286	No	No	No	No	No	No	No	No	Abidjan	8	Girl	3.333333333	High	Yes	No	Yes	No	Medium	Yes	Dog	No	No	Yes	No	No	No	enclosure	No		High	Yes	20	1.25	12.8	Malnutrition Legere	140	Pas Malnutri	Not suitable	Bad	Medium	26.4	19.04
03-0027-S1	S1	No	No			228.5	114.25	No	No	No	No	No	No	No	No	Abidjan	9	Boy	4	Medium	Yes	No	No	No	Medium	Yes	Chicken	No	Yes	No	No	No	No	free	No		High		33	1.36	17.8416955	Normale	195	Pas Malnutri	Not suitable	Bad	Bad	26.4	19.04
03-0028-S1	S1	Yes	No			168.5	31.61350844	No	No	No	No	No	No	No	No	Abidjan	8	Girl	3	High	Yes	No	No	No	Medium	No		No	No	No	No	No			No		Low	No	26	1.25	16.64	Normale	192	Pas Malnutri	Not suitable	Bad	Medium	26.4	19.04
03-0029-S1	S1	Yes	No			650.2	216.7333333	No	No	No	No	No	No	No	No	Abidjan	10	Girl	2.666666667	High	Yes	No	Yes	No	Medium	Yes	Cat	yes	No	No	No	No	Yes	free	Yes	Yes	Medium	Yes	38	1.54	16.0229381	Normale	198	Pas Malnutri	Suitable	Medium	Good	26.4	19.04
03-0030-S1	S1	Yes	Yes			229	114.5	No	No	No	No	No	No	No	No	Abidjan	9	Girl	2.5	High	Yes	No	Yes	No	Medium	No		No	No	No	No	No			No		High	Yes	28	1.35	15.36351166	Normale	180	Pas Malnutri	Not suitable	Medium	Medium	26.4	19.04
03-0031-S1	S1	Yes	No			114.9	38.3	No	No	No	No	No	No	No	No	Abidjan	9	Girl	4.5	Medium	Yes	No	No	No	Medium	No		No	No	No	No	No			No		Medium	No	37.6	1.31	21.9101451	Surpoids	220	Pas Malnutri	Not suitable	Bad	Good	26.4	19.04
03-0032-S1	S1	Yes	No			306.1	153.05	No	No	No	No	No	No	No	No	Abidjan	11	Girl	2.666666667	High	Yes	No	No	No	Medium	Yes	Cat	yes	No	No	No	No	Yes	other	Yes	Yes	Low	No	45.5	1.51	19.95526512	Surpoids	240	Pas Malnutri	Suitable	Medium	Good	26.4	19.04
03-0033-S1	S1	Yes	No			245	81.66666667	No	No	No	No	No	No	No	No	Abidjan	12	Girl	2.5	High	Yes	No	Yes	No	Medium	No		No	No	No	No	No			No		High	Yes	25	1.33	14.13307705	Malnutrition Moderee	175	Pas Malnutri	Suitable	Bad	Good	26.4	19.04
03-0034-S1	S1	Yes	No			176.8	58.93333333	No	No	No	No	No	No	No	No	Abidjan	10	Girl	1	High	Yes	No	No	No	Medium	Yes	Dog Cat Chicken	yes	Yes	Yes	No	No	Yes	enclosure	Yes	Yes	Medium	Yes	64	1.38	33.60638521	Obesite	320	ND	Not suitable	Bad	Medium	26.4	19.04
03-0035-S1	S1	No	No			255.6	51.12	No	No	No	No	No	No	No	No	Abidjan	10	Girl	3	High	Yes	No	No	No	Medium	Yes	Cat	yes	No	No	No	No	Yes	free	No		High	No	36	1.36	19.46366782	Surpoids	215	Pas Malnutri	Suitable	Medium	Good	26.4	19.04
03-0036-S1	S1	Yes	No			78.9	26.3	No	No	No	No	No	No	No	No	Abidjan	10	Girl	4.5	Medium	Yes	No	Yes	No	Medium	No		No	No	No	No	No			No		Low		30	1.44	14.46759259	Normale	180	Pas Malnutri	Not suitable	Bad	Good	26.4	19.04
03-0037-S1	S1	Yes	No			281.3	56.26	No	No	No	No	No	No	No	No	Abidjan	12	Girl	4	Medium	Yes	No	No	No	Medium	Yes	Dog	No	No	Yes	No	No	No	free	No		Low		38	1.45	18.07372176	Normale	206	Pas Malnutri	Not suitable	Bad	Bad	26.4	19.04
03-0038-S1	S1	No	No			21.7	5.425	No	No	No	No	No	No	No	No	Abidjan	9	Girl	3	High	Yes	No	No	No	Medium	No		No	No	No	No	No			No		Low	No	29	1.3	17.15976331	Normale	195	Pas Malnutri	Suitable	Bad	Bad	26.4	19.04
03-0039-S1	S1	No	No			136.4	19.48571429	No	No	No	No	No	No	No	No	Abidjan	12	Girl	8	Low	Yes	No	No	No	Low	Yes	Cat	yes	No	No	No	No	Yes	free	Yes	No	Medium	Yes	65	1.57	26.37023814	Obesite	290	ND	Not suitable	Bad	Good	26.4	19.04
03-0040-S1	S1	Yes	No			83.42	41.71	No	No	No	No	No	No	No	No	Abidjan	9	Boy	5	Medium	Yes	No	No	No	Medium	No		No	No	No	No	No			Yes	Yes	Low		26	1.3	15.38461538	Normale	170	Pas Malnutri	Suitable	Bad	Bad	26.4	19.04
04-0001-S1	S1	No	No			219.9	54.975	No	No	No	No	No	No	No	No	Korhogo	9	Boy	2.333333333	High	Yes	No	Yes	No	Medium	No		No	No	No	No	No	No		Yes	Yes	Low	Yes	29	1.35	15.9122085	Normale	180	Pas Malnutri	Not suitable	ND	Medium	25.16	12.15
04-0003-S1	S1	Yes	No			89.7	29.9	No	No	No	No	No	No	No	No	Korhogo	11	Girl	1.333333333	High	Yes	No	Yes	No	Medium	No		No	No	No	No	No	No		No		Medium	No	28	1.33	15.8290463	Normale	192	Pas Malnutri	Suitable	Good	Good	25.16	12.15
04-0004-S1	S1	Yes	No			269.1	53.82	No	No	No	No	No	No	No	No	Korhogo	9	Girl	3	High	No	No	Yes	No	Low	No		No	No	No	No	No			No		Medium	Yes	36	1.42	17.85360048	Normale	205	Pas Malnutri	Not suitable	Bad	Good	25.16	12.15
04-0005-S1	S1	No	No			86.04	43.02	No	No	No	No	No	No	No	No	Korhogo	10	Boy	3	High	No	No	Yes	No	Low	Yes	Cat Chicken sheep	yes	yes	No	Yes	No	Yes	free	Yes	Yes	Medium	Yes	28	1.36	15.1384083	Normale	190	Pas Malnutri	Suitable	Bad	Medium	25.16	12.15
04-0006-S1	S1	Yes	No			217.6	108.8	No	No	No	No	No	No	No	No	Korhogo	9	Girl	3.666666667	High	No	No	Yes	Yes	Low	No		No	No	No	No	No	Yes		Yes	No	Medium	Yes	22	1.27	13.64002728	Malnutrition Legere	160	Pas Malnutri	Suitable	Medium	Medium	25.16	12.15
04-0007-S1	S1	Yes	No			111.8	55.9	No	No	No	No	No	No	No	No	Korhogo	11	Girl	4	Medium	No	No	Yes	Yes	Low	Yes	sheep goat Dog Cat Chicken		Yes	Yes	Yes	Yes	Yes	free	Yes	Yes	High	No	53	1.59	20.96436059	Surpoids	270	ND	Not suitable	Bad	Good	25.16	12.15
04-0008-S1	S1	Yes	No			399.3	79.86	No	No	No	No	No	No	No	No	Korhogo	9	Boy	3	High	No	No	Yes	Yes	Low	No		No	No	No	No	No	No	free	Yes	Yes	Medium	Yes	23	1.3	13.60946746	Normale	170	Pas Malnutri	Suitable	Bad	Medium	25.16	12.15
04-0009-S1	S1	Yes	No			82.35	41.175	No	No	No	No	No	No	No	No	Korhogo	8	Boy	2	High	Yes	No	No	Yes	Medium	No		No	No	No	No	No			Yes	Yes	Medium	Yes	25	1.29	15.02313563	Normale	177	Pas Malnutri	Suitable	Medium	Medium	25.16	12.15
04-0010-S1	S1	Yes	No			162.6	40.65	No	No	No	No	No	No	No	No	Korhogo	10	Girl	5	Medium	No	No	Yes	No	Low	Yes	Chicken Cat	yes	yes	No	No	No	No	enclosure	Yes	Yes	Medium	Yes	29	1.36	15.67906574	Normale	183	Pas Malnutri	Suitable	Bad	Good	25.16	12.15
04-0011-S1	S1	Yes	No			201.9	50.475	No	No	No	No	No	No	No	No	Korhogo	10	Girl	4	Medium	Yes	No	Yes	Yes	Medium	No		No	No	No	No	No	No		Yes	Yes	High	Yes	36	1.46	16.88872209	Normale	195	Pas Malnutri	Suitable	Bad	Good	25.16	12.15
04-0012-S1	S1	No	No			47.67	23.835	No	No	No	No	No	No	No	No	Korhogo	8	Boy	2	High	Yes	No	Yes	No	Medium	No		No	No	No	No	No	No		Yes	Yes	High	Yes	32	1.39	16.56228974	Normale	195	Pas Malnutri	Suitable	Medium	Good	25.16	12.15
04-0013-S1	S1	No	No			131.7	32.925	No	No	No	No	No	No	No	No	Korhogo	10	Girl	1.666666667	High	Yes	No	Yes	No	Medium	Yes	Dog	No	No	Yes	No	No	Yes	free	No		Medium	No	36	1.47	16.65972511	Normale	208	Pas Malnutri	Suitable	Medium	Good	25.16	12.15
04-0014-S1	S1	Yes	No			311	86.14958449	No	No	No	No	No	No	No	No	Korhogo	8	Boy	2.75	High	Yes	No	Yes	Yes	Medium	No		No	No	No	No	No			Yes	Yes	High	Yes	25	1.29	15.02313563	Normale	162	Pas Malnutri	Not suitable	Bad	Good	25.16	12.15
04-0015-S1	S1	No	No			162.2	37.43364874	No	No	No	No	No	No	No	No	Korhogo	8	Girl	2.666666667	High	Yes	No	Yes	Yes	Medium	Yes	Cat	yes	No	No	No	No	Yes	free	Yes	Yes	High	Yes	24	1.28	14.6484375	Normale	168	Pas Malnutri	Suitable	Bad	Good	25.16	12.15
04-0017-S1	S1	Yes	No			103.7	25.925	No	No	No	No	No	No	No	No	Korhogo	9	Girl	2.5	High	No	No	Yes	No	Low	No		No	No	No	No	No			Yes	Yes	High	Yes	31	1.36	16.76038062	Normale	205	Pas Malnutri	Suitable	Bad	Good	25.16	12.15
04-0018-S1	S1	Yes	No			119.6	23.92	No	No	No	No	No	No	No	No	Korhogo	9	Boy	2	High	No	No	Yes	Yes	Low	Yes	Chicken	No	Yes	No	No	No	No	enclosure	Yes	Yes	Medium	Yes	28	1.4	14.28571429	Normale	174	Pas Malnutri	Suitable	Medium	Medium	25.16	12.15
04-0019-S1	S1	Yes	No			95.46	47.73	No	No	No	No	No	No	No	No	Korhogo	9	Boy	2.428571429	High	Yes	No	Yes	Yes	Medium	Yes	Chicken Cat	yes	yes	No	No	No	No	enclosure	Yes	Yes	High	Yes	33	1.41	16.59876264	Normale	200	Pas Malnutri	Suitable	Bad	Good	25.16	12.15
04-0020-S1	S1	Yes	No			272.2	54.44	No	No	No	No	No	No	No	No	Korhogo	9	Boy	2	High	No	No	Yes	Yes	Low	Yes	Chicken	No	Yes	No	No	No	No	enclosure	Yes	Yes	High	Yes	33	1.32	18.93939394	Surpoids	200	Pas Malnutri	Not suitable	Bad	Medium	25.16	12.15
04-0021-S1	S1	Yes	Yes			146.8	67.77469991	No	No	No	No	No	No	No	No	Korhogo	9	Girl	2.5	High	No	No	Yes	No	Low	Yes	Dog	No	No	Yes	No	No	Yes	enclosure	No		Medium	Yes	31	1.39	16.04471818	Normale	187	Pas Malnutri	Not suitable	Medium	Good	25.16	12.15
04-0022-S1	S1	Yes	No			167.8	41.95	No	No	No	No	No	No	No	No	Korhogo	9	Boy	6	Low	No	No	Yes	No	Low	No		No	No	No	No	No			No		High	Yes	24	1.26	15.11715797	Normale	171	Pas Malnutri	Suitable	Bad	Good	25.16	12.15
04-0023-S1	S1	No	No			356.3	118.7666667	No	No	No	No	No	No	No	No	Korhogo	9	Girl	3	High	Yes	No	Yes	No	Medium	No		No	No	No	No	No			Yes	Yes	Medium	Yes	30	1.33	16.95969246	Normale	205	Pas Malnutri	Suitable	Medium	Good	25.16	12.15
04-0024-S1	S1	No	No			109.6	54.8	No	No	No	No	No	No	No	No	Korhogo	9	Boy	2	High	Yes	No	Yes	No	Medium	No		No	No	No	No	No			No		High	Yes	25	1.34	13.9229227	Malnutrition Legere	155	Pas Malnutri	Not suitable	Bad	Good	25.16	12.15
04-0025-S1	S1	No	No			110.8	36.93333333	No	No	No	No	No	No	No	No	Korhogo	9	Boy	3	High	Yes	No	Yes	No	Medium	Yes	Chicken Dog	No	Yes	Yes	No	No	No	enclosure	Yes	Yes	Medium	Yes	20	1.31	11.6543325	Malnutrition Severe	180	Pas Malnutri	Suitable	Bad	Good	25.16	12.15
04-0026-S1	S1	Yes	No			205.4	58.68571429	No	No	No	No	No	No	No	No	Korhogo	10	Girl	6	Low	No	No	Yes	No	Low	No		No	No	No	No	No			No	No	Low		35	1.46	16.41959092	Normale	200	Pas Malnutri	Not suitable	Good	Good	25.16	12.15
04-0027-S1	S1	No	No			117.8	23.56	No	No	No	No	No	No	No	No	Korhogo	10	Girl	2.5	High	No	No	Yes	Yes	Low	Yes	Dog Cat	yes	No	yes	No	No	Yes	enclosure	Yes	Yes	Low	No	27	1.34	15.03675652	Normale	187	Pas Malnutri	Not suitable	Bad	Good	25.16	12.15
04-0028-S1	S1	Yes	No			368.9	122.9666667	No	No	No	No	No	No	No	No	Korhogo	8	Boy	2	High	Yes	No	Yes	No	Medium	No		No	No	No	No	No			No		Medium	Yes	26.5	1.32	15.20890725	Normale	185	Pas Malnutri	Suitable	Bad	Good	25.16	12.15
04-0029-S1	S1	Yes	No			281	70.25	No	No	No	No	No	No	No	No	Korhogo	9	Boy	8	Low	Yes	No	Yes	No	Low	No		No	No	No	No	No			Yes	Yes	High	No	26	1.32	14.92194674	Normale	165	Pas Malnutri	Not suitable	Medium	Medium	25.16	12.15
04-0030-S1	S1	Yes	No			426.6	102.5480769	No	No	No	No	No	No	No	No	Korhogo	10	Girl	8	Low	Yes	No	Yes	No	Low	No		No	No	No	No	No			Yes	Yes	High	No	28	1.35	15.36351166	Normale	193	Pas Malnutri	Not suitable	Medium	Medium	25.16	12.15
04-0031-S1	S1	Yes	No			16.61	8.305	No	No	No	No	No	No	No	No	Korhogo	9	Boy	1.666666667	High	Yes	No	Yes	No	Medium	Yes	Cat Chicken	Yes	Yes	No	No	No	Yes	enclosure	No		Medium	Yes	29	1.33	16.39436938	Normale	190	Pas Malnutri	Suitable	Good	Good	25.16	12.15
04-0032-S1	S1	Yes	No			75.02	37.51	No	No	No	No	No	No	No	No	Korhogo	10	Girl	3.666666667	High	No	No	Yes	No	Low	Yes	Chicken	No	Yes	No	No	No	No	enclosure	Yes	Yes	Medium	Yes	24	1.28	14.6484375	Malnutrition Legere	173	Pas Malnutri	Not suitable	Bad	Medium	25.16	12.15
04-0033-S1	S1	No	No			97.34	48.67	No	No	No	No	No	No	No	No	Korhogo	10	Girl	4.333333333	Medium	Yes	No	No	Yes	Medium	No		No	No	No	No	No			Yes	Yes	High	Yes	38	1.51	16.6659357	Normale	200	Pas Malnutri	Not suitable	Bad	Medium	25.16	12.15
04-0034-S1	S1	Yes	No			88	29.33333333	No	No	No	No	No	No	No	No	Korhogo	10	Girl	3	High	Yes	No	Yes	Yes	Medium	No		No	No	No	No	No			Yes	Yes	Medium	Yes	32	1.42	15.86986709	Normale	194	Pas Malnutri	Not suitable	Good	Medium	25.16	12.15
04-0035-S1	S1	Yes	No			267.7	76.48571429	No	No	No	No	No	No	No	No	Korhogo	9	Boy	4.5	Medium	No	No	Yes	No	Low	No		No	No	No	No	No			Yes	Yes	Medium	Yes	31	1.33	17.52501555	Normale	185	Pas Malnutri	Not suitable	Bad	Good	25.16	12.15
04-0036-S1	S1	Yes	No	Neisseria lactamica		79.84	19.96	No	No	Yes	No	No	No	No	No	Korhogo	9	Girl	4.5	Medium	Yes	No	Yes	No	Medium	No		No	No	No	No	No			No		Medium	Yes	26	1.33	14.69840014	Normale	170	Pas Malnutri	Not suitable	Medium	Good	25.16	12.15
04-0037-S1	S1	Yes	No			67.55	16.8875	No	No	No	No	No	No	No	No	Korhogo	8	Boy	2.5	High	Yes	No	Yes	No	Medium	No		No	No	No	No	No			No		High	Yes	27	1.29	16.22498648	Normale	180	Pas Malnutri	Suitable	Bad	Medium	25.16	12.15
04-0038-S1	S1	Yes	No			60.3	30.15	No	No	No	No	No	No	No	No	Korhogo	9	Boy	2	High	Yes	No	Yes	No	Medium	Yes	Cat	yes	No	No	No	No	Yes	free	Yes	Yes	Medium	Yes	25	1.38	13.12749422	Malnutrition Moderee	188	Pas Malnutri	Suitable	Bad	Good	25.16	12.15
04-0039-S1	S1	Yes	No			36.75	18.375	No	No	No	No	No	No	No	No	Korhogo	11	Girl	3	High	No	No	Yes	No	Low	No		No	No	No	No	No			No		Low		34	1.4	17.34693878	Normale	205	Pas Malnutri	Not suitable	Bad	Bad	25.16	12.15
04-0001-S2	S2	No	No			134.3	33.575	No	No	No	No	No	No	No	No	Korhogo	9	Boy	2.333333333	High	Yes	No	Yes	No	Medium	No		No	No	No	No	No	No		Yes	Yes	Low	Yes	29	1.35	15.9122085	Normale	180	Pas Malnutri	Not suitable	ND	Medium	27.54	13.79
04-0003-S2	S2	No	No			247.7	123.85	No	No	No	No	No	No	No	No	Korhogo	11	Girl	1.333333333	High	Yes	No	Yes	No	Medium	No		No	No	No	No	No	No		No		Medium	No	28	1.33	15.8290463	Normale	192	Pas Malnutri	Suitable	Good	Good	27.54	13.79
04-0004-S2	S2	Yes	No			223.5	74.5	No	No	No	No	No	No	No	No	Korhogo	9	Girl	3	High	No	No	Yes	No	Low	No		No	No	No	No	No			No		Medium	Yes	36	1.42	17.85360048	Normale	205	Pas Malnutri	Not suitable	Bad	Good	27.54	13.79
04-0005-S2	S2	Yes	No			15.58	7.79	No	No	No	No	No	No	No	No	Korhogo	10	Boy	3	High	No	No	Yes	No	Low	Yes	Cat Chicken sheep	yes	yes	No	Yes	No	Yes	free	Yes	Yes	Medium	Yes	28	1.36	15.1384083	Normale	190	Pas Malnutri	Suitable	Bad	Medium	27.54	13.79
04-0006-S2	S2	Yes	No			130.2	65.1	No	No	No	No	No	No	No	No	Korhogo	9	Girl	3.666666667	High	No	No	Yes	Yes	Low	No		No	No	No	No	No	Yes		Yes	No	Medium	Yes	22	1.27	13.64002728	Malnutrition Legere	160	Pas Malnutri	Suitable	Medium	Medium	27.54	13.79
04-0007-S2	S2	No	No			31.02	15.51	No	No	No	No	No	No	No	No	Korhogo	11	Girl	4	Medium	No	No	Yes	Yes	Low	Yes	sheep goat Dog Cat Chicken		Yes	Yes	Yes	Yes	Yes	free	Yes	Yes	High	No	53	1.59	20.96436059	Surpoids	270	ND	Not suitable	Bad	Good	27.54	13.79
04-0008-S2	S2	Yes	No			205.6	68.53333333	No	No	No	No	No	No	No	No	Korhogo	9	Boy	3	High	No	No	Yes	Yes	Low	No		No	No	No	No	No	No	free	Yes	Yes	Medium	Yes	23	1.3	13.60946746	Normale	170	Pas Malnutri	Suitable	Bad	Medium	27.54	13.79
04-0009-S2	S2	No	No			72.28	36.14	No	No	No	No	No	No	No	No	Korhogo	8	Boy	2	High	Yes	No	No	Yes	Medium	No		No	No	No	No	No			Yes	Yes	Medium	Yes	25	1.29	15.02313563	Normale	177	Pas Malnutri	Suitable	Medium	Medium	27.54	13.79
04-0010-S2	S2	No	No			197.4	98.7	No	No	No	No	No	No	No	No	Korhogo	10	Girl	5	Medium	No	No	Yes	No	Low	Yes	Chicken Cat	yes	yes	No	No	No	No	enclosure	Yes	Yes	Medium	Yes	29	1.36	15.67906574	Normale	183	Pas Malnutri	Suitable	Bad	Good	27.54	13.79
04-0011-S2	S2	No	No			237.5	118.75	No	No	No	No	No	No	No	No	Korhogo	10	Girl	4	Medium	Yes	No	Yes	Yes	Medium	No		No	No	No	No	No	No		Yes	Yes	High	Yes	36	1.46	16.88872209	Normale	195	Pas Malnutri	Suitable	Bad	Good	27.54	13.79
04-0012-S2	S2	No	No			80.81	40.405	No	No	No	No	No	No	No	No	Korhogo	8	Boy	2	High	Yes	No	Yes	No	Medium	No		No	No	No	No	No	No		Yes	Yes	High	Yes	32	1.39	16.56228974	Normale	195	Pas Malnutri	Suitable	Medium	Good	27.54	13.79
04-0013-S2	S2	Yes	No			242.7	121.35	No	No	No	No	No	No	No	No	Korhogo	10	Girl	1.666666667	High	Yes	No	Yes	No	Medium	Yes	Dog	No	No	Yes	No	No	Yes	free	No		Medium	No	36	1.47	16.65972511	Normale	208	Pas Malnutri	Suitable	Medium	Good	27.54	13.79
04-0014-S2	S2	Yes	No			177.3	88.65	No	No	No	No	No	No	No	No	Korhogo	8	Boy	2.75	High	Yes	No	Yes	Yes	Medium	No		No	No	No	No	No			Yes	Yes	High	Yes	25	1.29	15.02313563	Normale	162	Pas Malnutri	Not suitable	Bad	Good	27.54	13.79
04-0015-S2	S2	Yes	No			160.4	40.1	No	No	No	No	No	No	No	No	Korhogo	8	Girl	2.666666667	High	Yes	No	Yes	Yes	Medium	Yes	Cat	yes	No	No	No	No	Yes	free	Yes	Yes	High	Yes	24	1.28	14.6484375	Normale	168	Pas Malnutri	Suitable	Bad	Good	27.54	13.79
04-0017-S2	S2	Yes	Yes			192.6	96.3	No	No	No	No	No	No	No	No	Korhogo	9	Girl	2.5	High	No	No	Yes	No	Low	No		No	No	No	No	No			Yes	Yes	High	Yes	31	1.36	16.76038062	Normale	205	Pas Malnutri	Suitable	Bad	Good	27.54	13.79
04-0018-S2	S2	Yes	No			108.6	54.3	No	No	No	No	No	No	No	No	Korhogo	9	Boy	2	High	No	No	Yes	Yes	Low	Yes	Chicken	No	Yes	No	No	No	No	enclosure	Yes	Yes	Medium	Yes	28	1.4	14.28571429	Normale	174	Pas Malnutri	Suitable	Medium	Medium	27.54	13.79
04-0019-S2	S2	No	No			69.57	34.785	No	No	No	No	No	No	No	No	Korhogo	9	Boy	2.428571429	High	Yes	No	Yes	Yes	Medium	Yes	Chicken Cat	yes	yes	No	No	No	No	enclosure	Yes	Yes	High	Yes	33	1.41	16.59876264	Normale	200	Pas Malnutri	Suitable	Bad	Good	27.54	13.79
04-0020-S2	S2	No	No			192.9	96.45	No	No	No	No	No	No	No	No	Korhogo	9	Boy	2	High	No	No	Yes	Yes	Low	Yes	Chicken	No	Yes	No	No	No	No	enclosure	Yes	Yes	High	Yes	33	1.32	18.93939394	Surpoids	200	Pas Malnutri	Not suitable	Bad	Medium	27.54	13.79
04-0021-S2	S2	Yes	Yes			119.9	39.96666667	No	No	No	No	No	No	No	No	Korhogo	9	Girl	2.5	High	No	No	Yes	No	Low	Yes	Dog	No	No	Yes	No	No	Yes	enclosure	No		Medium	Yes	31	1.39	16.04471818	Normale	187	Pas Malnutri	Not suitable	Medium	Good	27.54	13.79
04-0022-S2	S2	Yes	No			126.7	63.35	No	No	No	No	No	No	No	No	Korhogo	9	Boy	6	Low	No	No	Yes	No	Low	No		No	No	No	No	No			No		High	Yes	24	1.26	15.11715797	Normale	171	Pas Malnutri	Suitable	Bad	Good	27.54	13.79
04-0023-S2	S2	Yes	No			170.3	85.15	No	No	No	No	No	No	No	No	Korhogo	9	Girl	3	High	Yes	No	Yes	No	Medium	No		No	No	No	No	No			Yes	Yes	Medium	Yes	30	1.33	16.95969246	Normale	205	Pas Malnutri	Suitable	Medium	Good	27.54	13.79
04-0024-S2	S2	No	No			65.87	32.935	No	No	No	No	No	No	No	No	Korhogo	9	Boy	2	High	Yes	No	Yes	No	Medium	No		No	No	No	No	No			No		High	Yes	25	1.34	13.9229227	Malnutrition Legere	155	Pas Malnutri	Not suitable	Bad	Good	27.54	13.79
04-0025-S2	S2	No	No			70.2	35.1	No	No	No	No	No	No	No	No	Korhogo	9	Boy	3	High	Yes	No	Yes	No	Medium	Yes	Chicken Dog	No	Yes	Yes	No	No	No	enclosure	Yes	Yes	Medium	Yes	20	1.31	11.6543325	Malnutrition Severe	180	Pas Malnutri	Suitable	Bad	Good	27.54	13.79
04-0026-S2	S2	No	No			123.2	61.6	No	No	No	No	No	No	No	No	Korhogo	10	Girl	6	Low	No	No	Yes	No	Low	No		No	No	No	No	No			No	No	Low		35	1.46	16.41959092	Normale	200	Pas Malnutri	Not suitable	Good	Good	27.54	13.79
04-0027-S2	S2	No	No			156.3	78.15	No	No	No	No	No	No	No	No	Korhogo	10	Girl	2.5	High	No	No	Yes	Yes	Low	Yes	Dog Cat	yes	No	yes	No	No	Yes	enclosure	Yes	Yes	Low	No	27	1.34	15.03675652	Normale	187	Pas Malnutri	Not suitable	Bad	Good	27.54	13.79
04-0028-S2	S2	No	No			289.6	72.4	No	No	No	No	No	No	No	No	Korhogo	8	Boy	2	High	Yes	No	Yes	No	Medium	No		No	No	No	No	No			No		Medium	Yes	26.5	1.32	15.20890725	Normale	185	Pas Malnutri	Suitable	Bad	Good	27.54	13.79
04-0029-S2	S2	Yes	No			73.63	36.815	No	No	No	No	No	No	No	No	Korhogo	9	Boy	8	Low	Yes	No	Yes	No	Low	No		No	No	No	No	No			Yes	Yes	High	No	26	1.32	14.92194674	Normale	165	Pas Malnutri	Not suitable	Medium	Medium	27.54	13.79
04-0030-S2	S2	Yes	No			193.9	96.95	No	No	No	No	No	No	No	No	Korhogo	10	Girl	8	Low	Yes	No	Yes	No	Low	No		No	No	No	No	No			Yes	Yes	High	No	28	1.35	15.36351166	Normale	193	Pas Malnutri	Not suitable	Medium	Medium	27.54	13.79
04-0031-S2	S2	Yes	Yes			13.27	4.423333333	No	No	No	No	No	No	No	No	Korhogo	9	Boy	1.666666667	High	Yes	No	Yes	No	Medium	Yes	Cat Chicken	Yes	Yes	No	No	No	Yes	enclosure	No		Medium	Yes	29	1.33	16.39436938	Normale	190	Pas Malnutri	Suitable	Good	Good	27.54	13.79
04-0032-S2	S2	No	No			102.5	34.16666667	No	No	No	No	No	No	No	No	Korhogo	10	Girl	3.666666667	High	No	No	Yes	No	Low	Yes	Chicken	No	Yes	No	No	No	No	enclosure	Yes	Yes	Medium	Yes	24	1.28	14.6484375	Malnutrition Legere	173	Pas Malnutri	Not suitable	Bad	Medium	27.54	13.79
04-0033-S2	S2	Yes	No			166.5	83.25	No	No	No	No	No	No	No	No	Korhogo	10	Girl	4.333333333	Medium	Yes	No	No	Yes	Medium	No		No	No	No	No	No			Yes	Yes	High	Yes	38	1.51	16.6659357	Normale	200	Pas Malnutri	Not suitable	Bad	Medium	27.54	13.79
04-0034-S2	S2	Yes	No			77.47	38.735	No	No	No	No	No	No	No	No	Korhogo	10	Girl	3	High	Yes	No	Yes	Yes	Medium	No		No	No	No	No	No			Yes	Yes	Medium	Yes	32	1.42	15.86986709	Normale	194	Pas Malnutri	Not suitable	Good	Medium	27.54	13.79
04-0035-S2	S2	No	No			119.3	59.65	No	No	No	No	No	No	No	No	Korhogo	9	Boy	4.5	Medium	No	No	Yes	No	Low	No		No	No	No	No	No			Yes	Yes	Medium	Yes	31	1.33	17.52501555	Normale	185	Pas Malnutri	Not suitable	Bad	Good	27.54	13.79
04-0036-S2	S2	Yes	No			128.4	64.2	No	No	No	No	No	No	No	No	Korhogo	9	Girl	4.5	Medium	Yes	No	Yes	No	Medium	No		No	No	No	No	No			No		Medium	Yes	26	1.33	14.69840014	Normale	170	Pas Malnutri	Not suitable	Medium	Good	27.54	13.79
04-0037-S2	S2	No	No			119.4	59.7	No	No	No	No	No	No	No	No	Korhogo	8	Boy	2.5	High	Yes	No	Yes	No	Medium	No		No	No	No	No	No			No		High	Yes	27	1.29	16.22498648	Normale	180	Pas Malnutri	Suitable	Bad	Medium	27.54	13.79
04-0038-S2	S2	Yes	No			70.93	35.465	No	No	No	No	No	No	No	No	Korhogo	9	Boy	2	High	Yes	No	Yes	No	Medium	Yes	Cat	yes	No	No	No	No	Yes	free	Yes	Yes	Medium	Yes	25	1.38	13.12749422	Malnutrition Moderee	188	Pas Malnutri	Suitable	Bad	Good	27.54	13.79
04-0039-S2	S2	Yes	No			184.6	92.3	No	No	No	No	No	No	No	No	Korhogo	11	Girl	3	High	No	No	Yes	No	Low	No		No	No	No	No	No			No		Low		34	1.4	17.34693878	Normale	205	Pas Malnutri	Not suitable	Bad	Bad	27.54	13.79
03-0001-S2	S2	No	No			215.1	107.55	No	No	No	No	No	No	No	No	Abidjan	11	Girl	3	High	Yes	No	No	No	Medium	No		No	No	No	No	No			No		Low		35	1.43	17.11575138	Normale	194	Pas Malnutri	Suitable	Good	Medium	26.63	18.62
03-0002-S2	S2	No	No			25.12	12.56	No	No	No	No	No	No	No	No	Abidjan	11	Girl	2.5	High	Yes	Yes	No	No	High	No		No	No	No	No	No			Yes	Yes	High	Yes	37	1.46	17.35785326	Normale	215	Pas Malnutri	Suitable	Medium	Good	26.63	18.62
03-0003-S2	S2	No	No			142.5	71.25	No	No	No	No	No	No	No	No	Abidjan	10	Boy	5	Medium	Yes	No	No	No	Medium	No		No	No	No	No	No			No		High	Yes	38	1.42	18.84546717	Surpoids	217	Pas Malnutri	Suitable	Good	Medium	26.63	18.62
03-0004-S2	S2	Yes	No			23.55	11.775	No	No	No	No	No	No	No	No	Abidjan	11	Boy	13	Low	Yes	No	No	No	Low	No		No	No	No	No	No			No		Low	Yes	37	1.46	17.35785326	Normale	202	Pas Malnutri	Not suitable	Bad	Bad	26.63	18.62
03-0005-S2	S2	No	No			87.1	43.55	No	No	No	No	No	No	No	No	Abidjan	9	Girl	6	Low	Yes	No	Yes	Yes	Low	No		No	No	No	No	No			Yes	Yes	Low	No	23	1.19	16.24179083	Normale	174	Pas Malnutri	Suitable	Bad	Medium	26.63	18.62
03-0007-S2	S2	Yes	Yes			80.35	40.175	No	No	No	No	No	No	No	No	Abidjan	9	Girl	6	Low	Yes	No	No	No	Low	No		No	No	No	No	No			Yes	Yes	High	No	29	1.35	15.9122085	Normale	200	Pas Malnutri	Suitable	Bad	Good	26.63	18.62
03-0008-S2	S2	Yes	No			54.44	27.22	No	No	No	No	No	No	No	No	Abidjan	8	Girl	3	High	Yes	No	Yes	Yes	Medium	No		No	No	No	No	No			No		Low		24	1.31	13.985199	Malnutrition Legere	185	Pas Malnutri	Suitable	Bad	Bad	26.63	18.62
03-0009-S2	S2	Yes	Yes			34.24	17.12	No	No	No	No	No	No	No	No	Abidjan	9	Girl	6	Low	Yes	No	No	No	Low	No		No	No	No	No	No			Yes	Yes	High	Yes	22	1.24	14.30801249	Normale	165	Pas Malnutri	Not suitable	Bad	Good	26.63	18.62
03-0010-S2	S2	No	No			172.9	86.45	No	No	No	No	No	No	No	No	Abidjan	11	Girl	4	Medium	Yes	No	No	No	Medium	No		No	No	No	No	No			No		Medium	No	31	1.36	16.76038062	Normale	193	Pas Malnutri	Not suitable	Bad	Good	26.63	18.62
03-0011-S2	S2	No	No			24.29	12.145	No	No	No	No	No	No	No	No	Abidjan	10	Boy	5	Medium	Yes	No	Yes	No	Medium	No		No	No	No	No	No			Yes	No	Low		25	1.34	13.9229227	Malnutrition Legere	175	Pas Malnutri	Suitable	Bad	Good	26.63	18.62
03-0012-S2	S2	Yes	No			83.82	41.91	No	No	No	No	No	No	No	No	Abidjan	8	Girl	3.5	High	Yes	No	Yes	No	Medium	No		No	No	No	No	No			No		Medium	Yes	20	1.29	12.0185085	Malnutrition Legere	178	Pas Malnutri	Suitable	Bad	Medium	26.63	18.62
03-0013-S2	S2	No	No			194	97	No	No	No	No	No	No	No	No	Abidjan	10	Girl	2.333333333	High	Yes	No	No	No	Medium	No		No	No	No	No	No			No		Medium	Yes	47	1.47	21.75019668	Surpoids	260	Pas Malnutri	Suitable	Good	Good	26.63	18.62
03-0015-S2	S2	Yes	Yes			139.9	69.95	No	No	No	No	No	No	No	No	Abidjan	12	Girl	2.5	High	Yes	No	No	No	Medium	No		No	No	No	No	No			Yes	Yes	Low		51	1.62	19.43301326	Normale	235	Pas Malnutri	Not suitable	Bad	Medium	26.63	18.62
03-0016-S2	S2	Yes	No			190.7	63.56666667	No	No	No	No	No	No	No	No	Abidjan	11	Girl	6	Low	Yes	No	Yes	No	Low	No		No	No	No	No	No			Yes	No	Low		30	1.4	15.30612245	Normale	184	Pas Malnutri	Not suitable	Medium	Good	26.63	18.62
03-0017-S2	S2	Yes	Yes			134.8	67.4	No	No	No	No	No	No	No	No	Abidjan	9	Girl	3	High	Yes	No	Yes	No	Medium	Yes	Cat	yes	No	No	No	No	Yes	free	Yes		Medium	Yes	31	1.37	16.51659652	Normale	195	Pas Malnutri	Suitable	Bad	Medium	26.63	18.62
03-0018-S2	S2	Yes	No			79.26	39.63	No	No	No	No	No	No	No	No	Abidjan	10	Boy	3.4	High	Yes	No	No	No	Medium	Yes	Chicken	No	Yes	No	No	No	No	enclosure	Yes	Yes	Medium	No	36	1.43	17.60477285	Normale	200	Pas Malnutri	Not suitable	Bad	Bad	26.63	18.62
03-0019-S2	S2	Yes	Yes			69.17	34.585	No	No	No	No	No	No	No	No	Abidjan	11	Girl	4	Medium	Yes	No	Yes	No	Medium	Yes	Chicken	No	Yes	No	No	No	No	enclosure	No		Low	Yes	37	1.5	16.44444444	Normale	195	Pas Malnutri	Suitable	Bad	Bad	26.63	18.62
03-0020-S2	S2	No	No			120.3	60.15	No	No	No	No	No	No	No	No	Abidjan	10	Girl	3	High	Yes	No	Yes	No	Medium	No		No	No	No	No	No			No		High	Yes	32	1.41	16.09576983	Normale	195	Pas Malnutri	Suitable	Bad	Good	26.63	18.62
03-0021-S2	S2	Yes	No			161.7	71.86666667	No	No	No	No	No	No	No	No	Abidjan	8	Girl	6	Low	Yes	No	No	No	Low	No		No	No	No	No	No			Yes	Yes	High	Yes	22	1.27	13.64002728	Malnutrition Legere	170	Pas Malnutri	Suitable	Bad	Medium	26.63	18.62
03-0022-S2	S2	No	No			70.66	35.33	No	No	No	No	No	No	No	No	Abidjan	10	Boy	5	Medium	Yes	No	No	No	Medium	Yes	Cat	Yes	No	No	No	No	Yes	enclosure	No		High	No	40	1.52	17.31301939	Normale	214	Pas Malnutri	Not suitable	Good	Medium	26.63	18.62
03-0023-S2	S2	Yes	No			99.12	49.56	No	No	No	No	No	No	No	No	Abidjan	11	Boy	6	Low	Yes	No	No	No	Low	Yes	Chicken	No	Yes	No	No	No	No	enclosure	No		High		28	1.37	14.91821621	Malnutrition Legere	165	Pas Malnutri	Not suitable	Bad	Good	26.63	18.62
03-0024-S2	S2	No	No			42	21	No	No	No	No	No	No	No	No	Abidjan	9	Boy	6	Low	Yes	No	Yes	No	Low	No		No	No	No	No	No			Yes	Yes	High	Yes	27	1.32	15.49586777	Normale	185	Pas Malnutri	Not suitable	Bad	Good	26.63	18.62
03-0025-S2	S2	No	No			61.46	30.73	No	No	No	No	No	No	No	No	Abidjan	10	Girl	4	Medium	Yes	No	No	No	Medium	No		No	No	No	No	No			No		High	Yes	29	1.37	15.45100964	Normale	185	Pas Malnutri	Not suitable	Medium	Medium	26.63	18.62
03-0026-S2	S2	Yes	Yes			154.4	40.31331593	No	No	No	No	No	No	No	No	Abidjan	8	Girl	3.333333333	High	Yes	No	Yes	No	Medium	Yes	Dog	No	No	Yes	No	No	No	enclosure	No		High	Yes	20	1.25	12.8	Malnutrition Legere	140	Pas Malnutri	Not suitable	Bad	Medium	26.63	18.62
03-0027-S2	S2	Yes	No			71.46	35.73	No	No	No	No	No	No	No	No	Abidjan	9	Boy	4	Medium	Yes	No	No	No	Medium	Yes	Chicken	No	Yes	No	No	No	No	free	No		High		33	1.36	17.8416955	Normale	195	Pas Malnutri	Not suitable	Bad	Bad	26.63	18.62
03-0028-S2	S2	Yes	No			70.08	35.04	No	No	No	No	No	No	No	No	Abidjan	8	Girl	3	High	Yes	No	No	No	Medium	No		No	No	No	No	No			No		Low	No	26	1.25	16.64	Normale	192	Pas Malnutri	Not suitable	Bad	Medium	26.63	18.62
03-0029-S2	S2	No	No			171.5	85.75	No	No	No	No	No	No	No	No	Abidjan	10	Girl	2.666666667	High	Yes	No	Yes	No	Medium	Yes	Cat	yes	No	No	No	No	Yes	free	Yes	Yes	Medium	Yes	38	1.54	16.0229381	Normale	198	Pas Malnutri	Suitable	Medium	Good	26.63	18.62
03-0030-S2	S2	No	Yes			98.88	49.44	No	No	No	No	No	No	No	No	Abidjan	9	Girl	2.5	High	Yes	No	Yes	No	Medium	No		No	No	No	No	No			No		High	Yes	28	1.35	15.36351166	Normale	180	Pas Malnutri	Not suitable	Medium	Medium	26.63	18.62
03-0031-S2	S2	Yes	Yes			61.32	30.66	No	No	No	No	No	No	No	No	Abidjan	9	Girl	4.5	Medium	Yes	No	No	No	Medium	No		No	No	No	No	No			No		Medium	No	37.6	1.31	21.9101451	Surpoids	220	Pas Malnutri	Not suitable	Bad	Good	26.63	18.62
03-0032-S2	S2	Yes	Yes			163.1	81.55	No	No	No	No	No	No	No	No	Abidjan	11	Girl	2.666666667	High	Yes	No	No	No	Medium	Yes	Cat	yes	No	No	No	No	Yes	other	Yes	Yes	Low	No	45.5	1.51	19.95526512	Surpoids	240	Pas Malnutri	Suitable	Medium	Good	26.63	18.62
03-0033-S2	S2	Yes	No			239.8	59.95	No	No	No	No	No	No	No	No	Abidjan	12	Girl	2.5	High	Yes	No	Yes	No	Medium	No		No	No	No	No	No			No		High	Yes	25	1.33	14.13307705	Malnutrition Moderee	175	Pas Malnutri	Suitable	Bad	Good	26.63	18.62
03-0034-S2	S2	Yes	Yes			68.8	34.4	No	No	No	No	No	No	No	No	Abidjan	10	Girl	1	High	Yes	No	No	No	Medium	Yes	Dog Cat Chicken	yes	Yes	Yes	No	No	Yes	enclosure	Yes	Yes	Medium	Yes	64	1.38	33.60638521	Obesite	320	ND	Not suitable	Bad	Medium	26.63	18.62
03-0035-S2	S2	No	No			168.2	56.06666667	No	No	No	No	No	No	No	No	Abidjan	10	Girl	3	High	Yes	No	No	No	Medium	Yes	Cat	yes	No	No	No	No	Yes	free	No		High	No	36	1.36	19.46366782	Surpoids	215	Pas Malnutri	Suitable	Medium	Good	26.63	18.62
03-0036-S2	S2	Yes	No			72.2	36.1	No	No	No	No	No	No	No	No	Abidjan	10	Girl	4.5	Medium	Yes	No	Yes	No	Medium	No		No	No	No	No	No			No		Low		30	1.44	14.46759259	Normale	180	Pas Malnutri	Not suitable	Bad	Good	26.63	18.62
03-0037-S2	S2	No	No			65.7	32.85	No	No	No	No	No	No	No	No	Abidjan	12	Girl	4	Medium	Yes	No	No	No	Medium	Yes	Dog	No	No	Yes	No	No	No	free	No		Low		38	1.45	18.07372176	Normale	206	Pas Malnutri	Not suitable	Bad	Bad	26.63	18.62
03-0038-S2	S2	No	No			47.97	23.985	No	No	No	No	No	No	No	No	Abidjan	9	Girl	3	High	Yes	No	No	No	Medium	No		No	No	No	No	No			No		Low	No	29	1.3	17.15976331	Normale	195	Pas Malnutri	Suitable	Bad	Bad	26.63	18.62
03-0039-S2	S2	No	No			54.57	27.285	No	No	No	No	No	No	No	No	Abidjan	12	Girl	8	Low	Yes	No	No	No	Low	Yes	Cat	yes	No	No	No	No	Yes	free	Yes	No	Medium	Yes	65	1.57	26.37023814	Obesite	290	ND	Not suitable	Bad	Good	26.63	18.62
03-0040-S2	S2	Yes	No			27.24	13.62	No	No	No	No	No	No	No	No	Abidjan	9	Boy	5	Medium	Yes	No	No	No	Medium	No		No	No	No	No	No			Yes	Yes	Low		26	1.3	15.38461538	Normale	170	Pas Malnutri	Suitable	Bad	Bad	26.63	18.62
04-0001-S3	S3	Yes	Yes			606.3	101.05	No	No	No	No	No	No	No	No	Korhogo	9	Boy	2.333333333	High	Yes	No	Yes	No	Medium	No		No	No	No	No	No	No		Yes	Yes	Low	Yes	29	1.35	15.9122085	Normale	180	Pas Malnutri	Not suitable	ND	Medium	28.86	11.41
04-0003-S3	S3	No	No			135.1	67.55	No	No	No	No	No	No	No	No	Korhogo	11	Girl	1.333333333	High	Yes	No	Yes	No	Medium	No		No	No	No	No	No	No		No		Medium	No	28	1.33	15.8290463	Normale	192	Pas Malnutri	Suitable	Good	Good	28.86	11.41
04-0004-S3	S3	Yes	No			162.6	40.65	No	No	No	No	No	No	No	No	Korhogo	9	Girl	3	High	No	No	Yes	No	Low	No		No	No	No	No	No			No		Medium	Yes	36	1.42	17.85360048	Normale	205	Pas Malnutri	Not suitable	Bad	Good	28.86	11.41
04-0005-S3	S3	No	No	Neisseria meningitidis	Neisseria meningitidis	146	36.5	Yes	Yes	No	No	No	No	No	No	Korhogo	10	Boy	3	High	No	No	Yes	No	Low	Yes	Cat Chicken sheep	yes	yes	No	Yes	No	Yes	free	Yes	Yes	Medium	Yes	28	1.36	15.1384083	Normale	190	Pas Malnutri	Suitable	Bad	Medium	28.86	11.41
04-0006-S3	S3	Yes	No	Neisseria SP		107.2	53.6	No	No	No	No	Yes	No	No	No	Korhogo	9	Girl	3.666666667	High	No	No	Yes	Yes	Low	No		No	No	No	No	No	Yes		Yes	No	Medium	Yes	22	1.27	13.64002728	Malnutrition Legere	160	Pas Malnutri	Suitable	Medium	Medium	28.86	11.41
04-0007-S3	S3	No	No			179.7	89.85	No	No	No	No	No	No	No	No	Korhogo	11	Girl	4	Medium	No	No	Yes	Yes	Low	Yes	sheep goat Dog Cat Chicken		Yes	Yes	Yes	Yes	Yes	free	Yes	Yes	High	No	53	1.59	20.96436059	Surpoids	270	ND	Not suitable	Bad	Good	28.86	11.41
04-0008-S3	S3	Yes	No			178.7	89.35	No	No	No	No	No	No	No	No	Korhogo	9	Boy	3	High	No	No	Yes	Yes	Low	No		No	No	No	No	No	No	free	Yes	Yes	Medium	Yes	23	1.3	13.60946746	Normale	170	Pas Malnutri	Suitable	Bad	Medium	28.86	11.41
04-0009-S3	S3	No	No			87.06	43.53	No	No	No	No	No	No	No	No	Korhogo	8	Boy	2	High	Yes	No	No	Yes	Medium	No		No	No	No	No	No			Yes	Yes	Medium	Yes	25	1.29	15.02313563	Normale	177	Pas Malnutri	Suitable	Medium	Medium	28.86	11.41
04-0010-S3	S3	Yes	No			20.37	10.185	No	No	No	No	No	No	No	No	Korhogo	10	Girl	5	Medium	No	No	Yes	No	Low	Yes	Chicken Cat	yes	yes	No	No	No	No	enclosure	Yes	Yes	Medium	Yes	29	1.36	15.67906574	Normale	183	Pas Malnutri	Suitable	Bad	Good	28.86	11.41
04-0011-S3	S3	Yes	No			156.2	78.1	No	No	No	No	No	No	No	No	Korhogo	10	Girl	4	Medium	Yes	No	Yes	Yes	Medium	No		No	No	No	No	No	No		Yes	Yes	High	Yes	36	1.46	16.88872209	Normale	195	Pas Malnutri	Suitable	Bad	Good	28.86	11.41
04-0012-S3	S3	Yes	No			53.84	26.92	No	No	No	No	No	No	No	No	Korhogo	8	Boy	2	High	Yes	No	Yes	No	Medium	No		No	No	No	No	No	No		Yes	Yes	High	Yes	32	1.39	16.56228974	Normale	195	Pas Malnutri	Suitable	Medium	Good	28.86	11.41
04-0013-S3	S3	Yes	No			87.9	43.95	No	No	No	No	No	No	No	No	Korhogo	10	Girl	1.666666667	High	Yes	No	Yes	No	Medium	Yes	Dog	No	No	Yes	No	No	Yes	free	No		Medium	No	36	1.47	16.65972511	Normale	208	Pas Malnutri	Suitable	Medium	Good	28.86	11.41
04-0014-S3	S3	No	No			138.5	34.625	No	No	No	No	No	No	No	No	Korhogo	8	Boy	2.75	High	Yes	No	Yes	Yes	Medium	No		No	No	No	No	No			Yes	Yes	High	Yes	25	1.29	15.02313563	Normale	162	Pas Malnutri	Not suitable	Bad	Good	28.86	11.41
04-0015-S3	S3	Yes	No			192.7	38.54	No	No	No	No	No	No	No	No	Korhogo	8	Girl	2.666666667	High	Yes	No	Yes	Yes	Medium	Yes	Cat	yes	No	No	No	No	Yes	free	Yes	Yes	High	Yes	24	1.28	14.6484375	Normale	168	Pas Malnutri	Suitable	Bad	Good	28.86	11.41
04-0017-S3	S3	Yes	No			95.76	47.88	No	No	No	No	No	No	No	No	Korhogo	9	Girl	2.5	High	No	No	Yes	No	Low	No		No	No	No	No	No			Yes	Yes	High	Yes	31	1.36	16.76038062	Normale	205	Pas Malnutri	Suitable	Bad	Good	28.86	11.41
04-0018-S3	S3	Yes	No			131.5	65.75	No	No	No	No	No	No	No	No	Korhogo	9	Boy	2	High	No	No	Yes	Yes	Low	Yes	Chicken	No	Yes	No	No	No	No	enclosure	Yes	Yes	Medium	Yes	28	1.4	14.28571429	Normale	174	Pas Malnutri	Suitable	Medium	Medium	28.86	11.41
04-0019-S3	S3	Yes	No			89.88	44.94	No	No	No	No	No	No	No	No	Korhogo	9	Boy	2.428571429	High	Yes	No	Yes	Yes	Medium	Yes	Chicken Cat	yes	yes	No	No	No	No	enclosure	Yes	Yes	High	Yes	33	1.41	16.59876264	Normale	200	Pas Malnutri	Suitable	Bad	Good	28.86	11.41
04-0020-S3	S3	No	No	Neisseria sp	Neisseria SP	500.9	250.45	No	No	No	No	Yes	Yes	No	No	Korhogo	9	Boy	2	High	No	No	Yes	Yes	Low	Yes	Chicken	No	Yes	No	No	No	No	enclosure	Yes	Yes	High	Yes	33	1.32	18.93939394	Surpoids	200	Pas Malnutri	Not suitable	Bad	Medium	28.86	11.41
04-0021-S3	S3	Yes	No			174	43.5	No	No	No	No	No	No	No	No	Korhogo	9	Girl	2.5	High	No	No	Yes	No	Low	Yes	Dog	No	No	Yes	No	No	Yes	enclosure	No		Medium	Yes	31	1.39	16.04471818	Normale	187	Pas Malnutri	Not suitable	Medium	Good	28.86	11.41
04-0022-S3	S3	Yes	No			132.3	66.15	No	No	No	No	No	No	No	No	Korhogo	9	Boy	6	Low	No	No	Yes	No	Low	No		No	No	No	No	No			No		High	Yes	24	1.26	15.11715797	Normale	171	Pas Malnutri	Suitable	Bad	Good	28.86	11.41
04-0023-S3	S3	No	No			233.9	116.95	No	No	No	No	No	No	No	No	Korhogo	9	Girl	3	High	Yes	No	Yes	No	Medium	No		No	No	No	No	No			Yes	Yes	Medium	Yes	30	1.33	16.95969246	Normale	205	Pas Malnutri	Suitable	Medium	Good	28.86	11.41
04-0024-S3	S3	Yes	No		Neisseria SP	69.29	34.645	No	No	No	No	No	No	No	No	Korhogo	9	Boy	2	High	Yes	No	Yes	No	Medium	No		No	No	No	No	No			No		High	Yes	25	1.34	13.9229227	Malnutrition Legere	155	Pas Malnutri	Not suitable	Bad	Good	28.86	11.41
04-0025-S3	S3	No	No			71.29	35.645	No	No	No	No	No	No	No	No	Korhogo	9	Boy	3	High	Yes	No	Yes	No	Medium	Yes	Chicken Dog	No	Yes	Yes	No	No	No	enclosure	Yes	Yes	Medium	Yes	20	1.31	11.6543325	Malnutrition Severe	180	Pas Malnutri	Suitable	Bad	Good	28.86	11.41
04-0026-S3	S3	Yes	No			127.1	63.55	No	No	No	No	No	No	No	No	Korhogo	10	Girl	6	Low	No	No	Yes	No	Low	No		No	No	No	No	No			No	No	Low		35	1.46	16.41959092	Normale	200	Pas Malnutri	Not suitable	Good	Good	28.86	11.41
04-0027-S3	S3	Yes	No			108.5	54.25	No	No	No	No	No	No	No	No	Korhogo	10	Girl	2.5	High	No	No	Yes	Yes	Low	Yes	Dog Cat	yes	No	yes	No	No	Yes	enclosure	Yes	Yes	Low	No	27	1.34	15.03675652	Normale	187	Pas Malnutri	Not suitable	Bad	Good	28.86	11.41
04-0028-S3	S3	No	No			146.1	73.05	No	No	No	No	No	No	No	No	Korhogo	8	Boy	2	High	Yes	No	Yes	No	Medium	No		No	No	No	No	No			No		Medium	Yes	26.5	1.32	15.20890725	Normale	185	Pas Malnutri	Suitable	Bad	Good	28.86	11.41
04-0029-S3	S3	Yes	No			193.2	48.3	No	No	No	No	No	No	No	No	Korhogo	9	Boy	8	Low	Yes	No	Yes	No	Low	No		No	No	No	No	No			Yes	Yes	High	No	26	1.32	14.92194674	Normale	165	Pas Malnutri	Not suitable	Medium	Medium	28.86	11.41
04-0030-S3	S3	Yes	No			231.1	66.02857143	No	No	No	No	No	No	No	No	Korhogo	10	Girl	8	Low	Yes	No	Yes	No	Low	No		No	No	No	No	No			Yes	Yes	High	No	28	1.35	15.36351166	Normale	193	Pas Malnutri	Not suitable	Medium	Medium	28.86	11.41
04-0031-S3	S3	Yes	No			24.9	12.45	No	No	No	No	No	No	No	No	Korhogo	9	Boy	1.666666667	High	Yes	No	Yes	No	Medium	Yes	Cat Chicken	Yes	Yes	No	No	No	Yes	enclosure	No		Medium	Yes	29	1.33	16.39436938	Normale	190	Pas Malnutri	Suitable	Good	Good	28.86	11.41
04-0032-S3	S3	Yes	No			109.1	27.275	No	No	No	No	No	No	No	No	Korhogo	10	Girl	3.666666667	High	No	No	Yes	No	Low	Yes	Chicken	No	Yes	No	No	No	No	enclosure	Yes	Yes	Medium	Yes	24	1.28	14.6484375	Malnutrition Legere	173	Pas Malnutri	Not suitable	Bad	Medium	28.86	11.41
04-0033-S3	S3	Yes	No			99.07	24.7675	No	No	No	No	No	No	No	No	Korhogo	10	Girl	4.333333333	Medium	Yes	No	No	Yes	Medium	No		No	No	No	No	No			Yes	Yes	High	Yes	38	1.51	16.6659357	Normale	200	Pas Malnutri	Not suitable	Bad	Medium	28.86	11.41
04-0034-S3	S3	Yes	No			82.6	41.3	No	No	No	No	No	No	No	No	Korhogo	10	Girl	3	High	Yes	No	Yes	Yes	Medium	No		No	No	No	No	No			Yes	Yes	Medium	Yes	32	1.42	15.86986709	Normale	194	Pas Malnutri	Not suitable	Good	Medium	28.86	11.41
04-0035-S3	S3	Yes	No			60.53	30.265	No	No	No	No	No	No	No	No	Korhogo	9	Boy	4.5	Medium	No	No	Yes	No	Low	No		No	No	No	No	No			Yes	Yes	Medium	Yes	31	1.33	17.52501555	Normale	185	Pas Malnutri	Not suitable	Bad	Good	28.86	11.41
04-0036-S3	S3	Yes	No	Neisseria lactamica	Neisseria lactamica	17.38	8.69	No	No	Yes	Yes	No	No	No	No	Korhogo	9	Girl	4.5	Medium	Yes	No	Yes	No	Medium	No		No	No	No	No	No			No		Medium	Yes	26	1.33	14.69840014	Normale	170	Pas Malnutri	Not suitable	Medium	Good	28.86	11.41
04-0037-S3	S3	No	No			288.3	144.15	No	No	No	No	No	No	No	No	Korhogo	8	Boy	2.5	High	Yes	No	Yes	No	Medium	No		No	No	No	No	No			No		High	Yes	27	1.29	16.22498648	Normale	180	Pas Malnutri	Suitable	Bad	Medium	28.86	11.41
04-0038-S3	S3	No	No			59.22	29.61	No	No	No	No	No	No	No	No	Korhogo	9	Boy	2	High	Yes	No	Yes	No	Medium	Yes	Cat	yes	No	No	No	No	Yes	free	Yes	Yes	Medium	Yes	25	1.38	13.12749422	Malnutrition Moderee	188	Pas Malnutri	Suitable	Bad	Good	28.86	11.41
04-0039-S3	S3	Yes	No			14.47	7.235	No	No	No	No	No	No	No	No	Korhogo	11	Girl	3	High	No	No	Yes	No	Low	No		No	No	No	No	No			No		Low		34	1.4	17.34693878	Normale	205	Pas Malnutri	Not suitable	Bad	Bad	28.86	11.41
03-0001-S3	S3	Yes	No			89.37	44.685	No	No	No	No	No	No	No	No	Abidjan	11	Girl	3	High	Yes	No	No	No	Medium	No		No	No	No	No	No			No		Low		35	1.43	17.11575138	Normale	194	Pas Malnutri	Suitable	Good	Medium	26.95	19.23
03-0002-S3	S3	No	No			200.5	100.25	No	No	No	No	No	No	No	No	Abidjan	11	Girl	2.5	High	Yes	Yes	No	No	High	No		No	No	No	No	No			Yes	Yes	High	Yes	37	1.46	17.35785326	Normale	215	Pas Malnutri	Suitable	Medium	Good	26.95	19.23
03-0003-S3	S3	Yes	No			99.06	49.53	No	No	No	No	No	No	No	No	Abidjan	10	Boy	5	Medium	Yes	No	No	No	Medium	No		No	No	No	No	No			No		High	Yes	38	1.42	18.84546717	Surpoids	217	Pas Malnutri	Suitable	Good	Medium	26.95	19.23
03-0004-S3	S3	No	No			86.25	43.125	No	No	No	No	No	No	No	No	Abidjan	11	Boy	13	Low	Yes	No	No	No	Low	No		No	No	No	No	No			No		Low	Yes	37	1.46	17.35785326	Normale	202	Pas Malnutri	Not suitable	Bad	Bad	26.95	19.23
03-0005-S3	S3	Yes	Yes			69.5	34.75	No	No	No	No	No	No	No	No	Abidjan	9	Girl	6	Low	Yes	No	Yes	Yes	Low	No		No	No	No	No	No			Yes	Yes	Low	No	23	1.19	16.24179083	Normale	174	Pas Malnutri	Suitable	Bad	Medium	26.95	19.23
03-0007-S3	S3	Yes	No			53.56	26.78	No	No	No	No	No	No	No	No	Abidjan	9	Girl	6	Low	Yes	No	No	No	Low	No		No	No	No	No	No			Yes	Yes	High	No	29	1.35	15.9122085	Normale	200	Pas Malnutri	Suitable	Bad	Good	26.95	19.23
03-0008-S3	S3	No	No			84.75	42.375	No	No	No	No	No	No	No	No	Abidjan	8	Girl	3	High	Yes	No	Yes	Yes	Medium	No		No	No	No	No	No			No		Low		24	1.31	13.985199	Malnutrition Legere	185	Pas Malnutri	Suitable	Bad	Bad	26.95	19.23
03-0009-S3	S3	Yes	No			51.31	25.655	No	No	No	No	No	No	No	No	Abidjan	9	Girl	6	Low	Yes	No	No	No	Low	No		No	No	No	No	No			Yes	Yes	High	Yes	22	1.24	14.30801249	Normale	165	Pas Malnutri	Not suitable	Bad	Good	26.95	19.23
03-0010-S3	S3	No	No			74.2	14.84	No	No	No	No	No	No	No	No	Abidjan	11	Girl	4	Medium	Yes	No	No	No	Medium	No		No	No	No	No	No			No		Medium	No	31	1.36	16.76038062	Normale	193	Pas Malnutri	Not suitable	Bad	Good	26.95	19.23
03-0011-S3	S3	No	No			22.58	11.29	No	No	No	No	No	No	No	No	Abidjan	10	Boy	5	Medium	Yes	No	Yes	No	Medium	No		No	No	No	No	No			Yes	No	Low		25	1.34	13.9229227	Malnutrition Legere	175	Pas Malnutri	Suitable	Bad	Good	26.95	19.23
03-0012-S3	S3	No	No			55.2	27.6	No	No	No	No	No	No	No	No	Abidjan	8	Girl	3.5	High	Yes	No	Yes	No	Medium	No		No	No	No	No	No			No		Medium	Yes	20	1.29	12.0185085	Malnutrition Legere	178	Pas Malnutri	Suitable	Bad	Medium	26.95	19.23
03-0013-S3	S3	No	No			57.76	28.88	No	No	No	No	No	No	No	No	Abidjan	10	Girl	2.333333333	High	Yes	No	No	No	Medium	No		No	No	No	No	No			No		Medium	Yes	47	1.47	21.75019668	Surpoids	260	Pas Malnutri	Suitable	Good	Good	26.95	19.23
03-0015-S3	S3	Yes	Yes			125.6	62.8	No	No	No	No	No	No	No	No	Abidjan	12	Girl	2.5	High	Yes	No	No	No	Medium	No		No	No	No	No	No			Yes	Yes	Low		51	1.62	19.43301326	Normale	235	Pas Malnutri	Not suitable	Bad	Medium	26.95	19.23
03-0016-S3	S3	Yes	No			128.2	64.1	No	No	No	No	No	No	No	No	Abidjan	11	Girl	6	Low	Yes	No	Yes	No	Low	No		No	No	No	No	No			Yes	No	Low		30	1.4	15.30612245	Normale	184	Pas Malnutri	Not suitable	Medium	Good	26.95	19.23
03-0017-S3	S3	No	No			69.05	34.525	No	No	No	No	No	No	No	No	Abidjan	9	Girl	3	High	Yes	No	Yes	No	Medium	Yes	Cat	yes	No	No	No	No	Yes	free	Yes		Medium	Yes	31	1.37	16.51659652	Normale	195	Pas Malnutri	Suitable	Bad	Medium	26.95	19.23
03-0018-S3	S3	No	No			30.99	15.495	No	No	No	No	No	No	No	No	Abidjan	10	Boy	3.4	High	Yes	No	No	No	Medium	Yes	Chicken	No	Yes	No	No	No	No	enclosure	Yes	Yes	Medium	No	36	1.43	17.60477285	Normale	200	Pas Malnutri	Not suitable	Bad	Bad	26.95	19.23
03-0019-S3	S3	No	No			111.4	55.7	No	No	No	No	No	No	No	No	Abidjan	11	Girl	4	Medium	Yes	No	Yes	No	Medium	Yes	Chicken	No	Yes	No	No	No	No	enclosure	No		Low	Yes	37	1.5	16.44444444	Normale	195	Pas Malnutri	Suitable	Bad	Bad	26.95	19.23
03-0020-S3	S3	No	No			98.84	49.42	No	No	No	No	No	No	No	No	Abidjan	10	Girl	3	High	Yes	No	Yes	No	Medium	No		No	No	No	No	No			No		High	Yes	32	1.41	16.09576983	Normale	195	Pas Malnutri	Suitable	Bad	Good	26.95	19.23
03-0021-S3	S3	Yes	No			42.34	21.17	No	No	No	No	No	No	No	No	Abidjan	8	Girl	6	Low	Yes	No	No	No	Low	No		No	No	No	No	No			Yes	Yes	High	Yes	22	1.27	13.64002728	Malnutrition Legere	170	Pas Malnutri	Suitable	Bad	Medium	26.95	19.23
03-0022-S3	S3	No	No			56.47	28.235	No	No	No	No	No	No	No	No	Abidjan	10	Boy	5	Medium	Yes	No	No	No	Medium	Yes	Cat	Yes	No	No	No	No	Yes	enclosure	No		High	No	40	1.52	17.31301939	Normale	214	Pas Malnutri	Not suitable	Good	Medium	26.95	19.23
03-0023-S3	S3	No	No			39.39	19.695	No	No	No	No	No	No	No	No	Abidjan	11	Boy	6	Low	Yes	No	No	No	Low	Yes	Chicken	No	Yes	No	No	No	No	enclosure	No		High		28	1.37	14.91821621	Malnutrition Legere	165	Pas Malnutri	Not suitable	Bad	Good	26.95	19.23
03-0024-S3	S3	No	No			28.58	14.29	No	No	No	No	No	No	No	No	Abidjan	9	Boy	6	Low	Yes	No	Yes	No	Low	No		No	No	No	No	No			Yes	Yes	High	Yes	27	1.32	15.49586777	Normale	185	Pas Malnutri	Not suitable	Bad	Good	26.95	19.23
03-0025-S3	S3	Yes	No			16.99	8.495	No	No	No	No	No	No	No	No	Abidjan	10	Girl	4	Medium	Yes	No	No	No	Medium	No		No	No	No	No	No			No		High	Yes	29	1.37	15.45100964	Normale	185	Pas Malnutri	Not suitable	Medium	Medium	26.95	19.23
03-0026-S3	S3	Yes	No			133.8	44.6	No	No	No	No	No	No	No	No	Abidjan	8	Girl	3.333333333	High	Yes	No	Yes	No	Medium	Yes	Dog	No	No	Yes	No	No	No	enclosure	No		High	Yes	20	1.25	12.8	Malnutrition Legere	140	Pas Malnutri	Not suitable	Bad	Medium	26.95	19.23
03-0027-S3	S3	No	No			50.62	25.31	No	No	No	No	No	No	No	No	Abidjan	9	Boy	4	Medium	Yes	No	No	No	Medium	Yes	Chicken	No	Yes	No	No	No	No	free	No		High		33	1.36	17.8416955	Normale	195	Pas Malnutri	Not suitable	Bad	Bad	26.95	19.23
03-0028-S3	S3	Yes	No			36.43	18.215	No	No	No	No	No	No	No	No	Abidjan	8	Girl	3	High	Yes	No	No	No	Medium	No		No	No	No	No	No			No		Low	No	26	1.25	16.64	Normale	192	Pas Malnutri	Not suitable	Bad	Medium	26.95	19.23
03-0029-S3	S3	No	No			188.8	62.93333333	No	No	No	No	No	No	No	No	Abidjan	10	Girl	2.666666667	High	Yes	No	Yes	No	Medium	Yes	Cat	yes	No	No	No	No	Yes	free	Yes	Yes	Medium	Yes	38	1.54	16.0229381	Normale	198	Pas Malnutri	Suitable	Medium	Good	26.95	19.23
03-0030-S3	S3	No	Yes			124.9	62.45	No	No	No	No	No	No	No	No	Abidjan	9	Girl	2.5	High	Yes	No	Yes	No	Medium	No		No	No	No	No	No			No		High	Yes	28	1.35	15.36351166	Normale	180	Pas Malnutri	Not suitable	Medium	Medium	26.95	19.23
03-0031-S3	S3	Yes	No			29.7	14.85	No	No	No	No	No	No	No	No	Abidjan	9	Girl	4.5	Medium	Yes	No	No	No	Medium	No		No	No	No	No	No			No		Medium	No	37.6	1.31	21.9101451	Surpoids	220	Pas Malnutri	Not suitable	Bad	Good	26.95	19.23
03-0032-S3	S3	Yes	No			181.9	90.95	No	No	No	No	No	No	No	No	Abidjan	11	Girl	2.666666667	High	Yes	No	No	No	Medium	Yes	Cat	yes	No	No	No	No	Yes	other	Yes	Yes	Low	No	45.5	1.51	19.95526512	Surpoids	240	Pas Malnutri	Suitable	Medium	Good	26.95	19.23
03-0033-S3	S3	Yes	No			196.5	98.25	No	No	No	No	No	No	No	No	Abidjan	12	Girl	2.5	High	Yes	No	Yes	No	Medium	No		No	No	No	No	No			No		High	Yes	25	1.33	14.13307705	Malnutrition Moderee	175	Pas Malnutri	Suitable	Bad	Good	26.95	19.23
03-0034-S3	S3	Yes	No			195.1	97.55	No	No	No	No	No	No	No	No	Abidjan	10	Girl	1	High	Yes	No	No	No	Medium	Yes	Dog Cat Chicken	yes	Yes	Yes	No	No	Yes	enclosure	Yes	Yes	Medium	Yes	64	1.38	33.60638521	Obesite	320	ND	Not suitable	Bad	Medium	26.95	19.23
03-0035-S3	S3	Yes	No			109	54.5	No	No	No	No	No	No	No	No	Abidjan	10	Girl	3	High	Yes	No	No	No	Medium	Yes	Cat	yes	No	No	No	No	Yes	free	No		High	No	36	1.36	19.46366782	Surpoids	215	Pas Malnutri	Suitable	Medium	Good	26.95	19.23
03-0036-S3	S3	No	No			38.44	19.22	No	No	No	No	No	No	No	No	Abidjan	10	Girl	4.5	Medium	Yes	No	Yes	No	Medium	No		No	No	No	No	No			No		Low		30	1.44	14.46759259	Normale	180	Pas Malnutri	Not suitable	Bad	Good	26.95	19.23
03-0037-S3	S3	Yes	No			66.72	33.36	No	No	No	No	No	No	No	No	Abidjan	12	Girl	4	Medium	Yes	No	No	No	Medium	Yes	Dog	No	No	Yes	No	No	No	free	No		Low		38	1.45	18.07372176	Normale	206	Pas Malnutri	Not suitable	Bad	Bad	26.95	19.23
03-0038-S3	S3	No	No			70.83	35.415	No	No	No	No	No	No	No	No	Abidjan	9	Girl	3	High	Yes	No	No	No	Medium	No		No	No	No	No	No			No		Low	No	29	1.3	17.15976331	Normale	195	Pas Malnutri	Suitable	Bad	Bad	26.95	19.23
03-0039-S3	S3	No	No			34.71	17.355	No	No	No	No	No	No	No	No	Abidjan	12	Girl	8	Low	Yes	No	No	No	Low	Yes	Cat	yes	No	No	No	No	Yes	free	Yes	No	Medium	Yes	65	1.57	26.37023814	Obesite	290	ND	Not suitable	Bad	Good	26.95	19.23
03-0040-S3	S3	Yes	No			20.92	10.46	No	No	No	No	No	No	No	No	Abidjan	9	Boy	5	Medium	Yes	No	No	No	Medium	No		No	No	No	No	No			Yes	Yes	Low		26	1.3	15.38461538	Normale	170	Pas Malnutri	Suitable	Bad	Bad	26.95	19.23
04-0001-S4	S4	Yes	No			133.1	66.55	No	No	No	No	No	No	No	No	Korhogo	9	Boy	2.333333333	High	Yes	No	Yes	No	Medium	No		No	No	No	No	No	No		Yes	Yes	Low	Yes	29	1.35	15.9122085	Normale	180	Pas Malnutri	Not suitable	ND	Medium	28.09	7.14
04-0003-S4	S4	No	No			94.09	47.045	No	No	No	No	No	No	No	No	Korhogo	11	Girl	1.333333333	High	Yes	No	Yes	No	Medium	No		No	No	No	No	No	No		No		Medium	No	28	1.33	15.8290463	Normale	192	Pas Malnutri	Suitable	Good	Good	28.09	7.14
04-0004-S4	S4	Yes	Yes			302.3	37.7875	No	No	No	No	No	No	No	No	Korhogo	9	Girl	3	High	No	No	Yes	No	Low	No		No	No	No	No	No			No		Medium	Yes	36	1.42	17.85360048	Normale	205	Pas Malnutri	Not suitable	Bad	Good	28.09	7.14
04-0005-S4	S4	No	No			90.81	45.405	No	No	No	No	No	No	No	No	Korhogo	10	Boy	3	High	No	No	Yes	No	Low	Yes	Cat Chicken sheep	yes	yes	No	Yes	No	Yes	free	Yes	Yes	Medium	Yes	28	1.36	15.1384083	Normale	190	Pas Malnutri	Suitable	Bad	Medium	28.09	7.14
04-0006-S4	S4	Yes	No			184.3	92.15	No	No	No	No	No	No	No	No	Korhogo	9	Girl	3.666666667	High	No	No	Yes	Yes	Low	No		No	No	No	No	No	Yes		Yes	No	Medium	Yes	22	1.27	13.64002728	Malnutrition Legere	160	Pas Malnutri	Suitable	Medium	Medium	28.09	7.14
04-0007-S4	S4	No	No			181.2	60.4	No	No	No	No	No	No	No	No	Korhogo	11	Girl	4	Medium	No	No	Yes	Yes	Low	Yes	sheep goat Dog Cat Chicken		Yes	Yes	Yes	Yes	Yes	free	Yes	Yes	High	No	53	1.59	20.96436059	Surpoids	270	ND	Not suitable	Bad	Good	28.09	7.14
04-0008-S4	S4	Yes	No			130.3	65.15	No	No	No	No	No	No	No	No	Korhogo	9	Boy	3	High	No	No	Yes	Yes	Low	No		No	No	No	No	No	No	free	Yes	Yes	Medium	Yes	23	1.3	13.60946746	Normale	170	Pas Malnutri	Suitable	Bad	Medium	28.09	7.14
04-0009-S4	S4	Yes	No			156.1	78.05	No	No	No	No	No	No	No	No	Korhogo	8	Boy	2	High	Yes	No	No	Yes	Medium	No		No	No	No	No	No			Yes	Yes	Medium	Yes	25	1.29	15.02313563	Normale	177	Pas Malnutri	Suitable	Medium	Medium	28.09	7.14
04-0010-S4	S4	Yes	No			297.9	74.475	No	No	No	No	No	No	No	No	Korhogo	10	Girl	5	Medium	No	No	Yes	No	Low	Yes	Chicken Cat	yes	yes	No	No	No	No	enclosure	Yes	Yes	Medium	Yes	29	1.36	15.67906574	Normale	183	Pas Malnutri	Suitable	Bad	Good	28.09	7.14
04-0011-S4	S4	Yes	No			89.04	22.26	No	No	No	No	No	No	No	No	Korhogo	10	Girl	4	Medium	Yes	No	Yes	Yes	Medium	No		No	No	No	No	No	No		Yes	Yes	High	Yes	36	1.46	16.88872209	Normale	195	Pas Malnutri	Suitable	Bad	Good	28.09	7.14
04-0012-S4	S4	Yes	No			31.76	15.88	No	No	No	No	No	No	No	No	Korhogo	8	Boy	2	High	Yes	No	Yes	No	Medium	No		No	No	No	No	No	No		Yes	Yes	High	Yes	32	1.39	16.56228974	Normale	195	Pas Malnutri	Suitable	Medium	Good	28.09	7.14
04-0013-S4	S4	Yes	No			62.58	31.29	No	No	No	No	No	No	No	No	Korhogo	10	Girl	1.666666667	High	Yes	No	Yes	No	Medium	Yes	Dog	No	No	Yes	No	No	Yes	free	No		Medium	No	36	1.47	16.65972511	Normale	208	Pas Malnutri	Suitable	Medium	Good	28.09	7.14
04-0014-S4	S4	No	No			66.66	33.33	No	No	No	No	No	No	No	No	Korhogo	8	Boy	2.75	High	Yes	No	Yes	Yes	Medium	No		No	No	No	No	No			Yes	Yes	High	Yes	25	1.29	15.02313563	Normale	162	Pas Malnutri	Not suitable	Bad	Good	28.09	7.14
04-0015-S4	S4	No	No			92.69	15.44833333	No	No	No	No	No	No	No	No	Korhogo	8	Girl	2.666666667	High	Yes	No	Yes	Yes	Medium	Yes	Cat	yes	No	No	No	No	Yes	free	Yes	Yes	High	Yes	24	1.28	14.6484375	Normale	168	Pas Malnutri	Suitable	Bad	Good	28.09	7.14
04-0017-S4	S4	Yes	Yes			68.3	34.15	No	No	No	No	No	No	No	No	Korhogo	9	Girl	2.5	High	No	No	Yes	No	Low	No		No	No	No	No	No			Yes	Yes	High	Yes	31	1.36	16.76038062	Normale	205	Pas Malnutri	Suitable	Bad	Good	28.09	7.14
04-0018-S4	S4	Yes	No			120.4	20.06666667	No	No	No	No	No	No	No	No	Korhogo	9	Boy	2	High	No	No	Yes	Yes	Low	Yes	Chicken	No	Yes	No	No	No	No	enclosure	Yes	Yes	Medium	Yes	28	1.4	14.28571429	Normale	174	Pas Malnutri	Suitable	Medium	Medium	28.09	7.14
04-0019-S4	S4	Yes	No			62.86	31.43	No	No	No	No	No	No	No	No	Korhogo	9	Boy	2.428571429	High	Yes	No	Yes	Yes	Medium	Yes	Chicken Cat	yes	yes	No	No	No	No	enclosure	Yes	Yes	High	Yes	33	1.41	16.59876264	Normale	200	Pas Malnutri	Suitable	Bad	Good	28.09	7.14
04-0020-S4	S4	No	No			315	157.5	No	No	No	No	No	No	No	No	Korhogo	9	Boy	2	High	No	No	Yes	Yes	Low	Yes	Chicken	No	Yes	No	No	No	No	enclosure	Yes	Yes	High	Yes	33	1.32	18.93939394	Surpoids	200	Pas Malnutri	Not suitable	Bad	Medium	28.09	7.14
04-0021-S4	S4	Yes	Yes			74.03	37.015	No	No	No	No	No	No	No	No	Korhogo	9	Girl	2.5	High	No	No	Yes	No	Low	Yes	Dog	No	No	Yes	No	No	Yes	enclosure	No		Medium	Yes	31	1.39	16.04471818	Normale	187	Pas Malnutri	Not suitable	Medium	Good	28.09	7.14
04-0022-S4	S4	Yes	Yes			36.59	18.295	No	No	No	No	No	No	No	No	Korhogo	9	Boy	6	Low	No	No	Yes	No	Low	No		No	No	No	No	No			No		High	Yes	24	1.26	15.11715797	Normale	171	Pas Malnutri	Suitable	Bad	Good	28.09	7.14
04-0023-S4	S4	No	No			247	82.33333333	No	No	No	No	No	No	No	No	Korhogo	9	Girl	3	High	Yes	No	Yes	No	Medium	No		No	No	No	No	No			Yes	Yes	Medium	Yes	30	1.33	16.95969246	Normale	205	Pas Malnutri	Suitable	Medium	Good	28.09	7.14
04-0024-S4	S4	Yes	Yes			70.86	17.715	No	No	No	No	No	No	No	No	Korhogo	9	Boy	2	High	Yes	No	Yes	No	Medium	No		No	No	No	No	No			No		High	Yes	25	1.34	13.9229227	Malnutrition Legere	155	Pas Malnutri	Not suitable	Bad	Good	28.09	7.14
04-0025-S4	S4	Yes	No			74.58	9.3225	No	No	No	No	No	No	No	No	Korhogo	9	Boy	3	High	Yes	No	Yes	No	Medium	Yes	Chicken Dog	No	Yes	Yes	No	No	No	enclosure	Yes	Yes	Medium	Yes	20	1.31	11.6543325	Malnutrition Severe	180	Pas Malnutri	Suitable	Bad	Good	28.09	7.14
04-0026-S4	S4	Yes	No			81.6	20.4	No	No	No	No	No	No	No	No	Korhogo	10	Girl	6	Low	No	No	Yes	No	Low	No		No	No	No	No	No			No	No	Low		35	1.46	16.41959092	Normale	200	Pas Malnutri	Not suitable	Good	Good	28.09	7.14
04-0027-S4	S4	Yes	No			49.23	24.615	No	No	No	No	No	No	No	No	Korhogo	10	Girl	2.5	High	No	No	Yes	Yes	Low	Yes	Dog Cat	yes	No	yes	No	No	Yes	enclosure	Yes	Yes	Low	No	27	1.34	15.03675652	Normale	187	Pas Malnutri	Not suitable	Bad	Good	28.09	7.14
04-0028-S4	S4	No	No			103.7	51.85	No	No	No	No	No	No	No	No	Korhogo	8	Boy	2	High	Yes	No	Yes	No	Medium	No		No	No	No	No	No			No		Medium	Yes	26.5	1.32	15.20890725	Normale	185	Pas Malnutri	Suitable	Bad	Good	28.09	7.14
04-0029-S4	S4	Yes	No			185.8	92.9	No	No	No	No	No	No	No	No	Korhogo	9	Boy	8	Low	Yes	No	Yes	No	Low	No		No	No	No	No	No			Yes	Yes	High	No	26	1.32	14.92194674	Normale	165	Pas Malnutri	Not suitable	Medium	Medium	28.09	7.14
04-0030-S4	S4	Yes	No			152	76	No	No	No	No	No	No	No	No	Korhogo	10	Girl	8	Low	Yes	No	Yes	No	Low	No		No	No	No	No	No			Yes	Yes	High	No	28	1.35	15.36351166	Normale	193	Pas Malnutri	Not suitable	Medium	Medium	28.09	7.14
04-0031-S4	S4	Yes	Yes			12.71	3.1775	No	No	No	No	No	No	No	No	Korhogo	9	Boy	1.666666667	High	Yes	No	Yes	No	Medium	Yes	Cat Chicken	Yes	Yes	No	No	No	Yes	enclosure	No		Medium	Yes	29	1.33	16.39436938	Normale	190	Pas Malnutri	Suitable	Good	Good	28.09	7.14
04-0032-S4	S4	Yes	No			94.66	47.33	No	No	No	No	No	No	No	No	Korhogo	10	Girl	3.666666667	High	No	No	Yes	No	Low	Yes	Chicken	No	Yes	No	No	No	No	enclosure	Yes	Yes	Medium	Yes	24	1.28	14.6484375	Malnutrition Legere	173	Pas Malnutri	Not suitable	Bad	Medium	28.09	7.14
04-0033-S4	S4	No	No			71.51	35.755	No	No	No	No	No	No	No	No	Korhogo	10	Girl	4.333333333	Medium	Yes	No	No	Yes	Medium	No		No	No	No	No	No			Yes	Yes	High	Yes	38	1.51	16.6659357	Normale	200	Pas Malnutri	Not suitable	Bad	Medium	28.09	7.14
04-0034-S4	S4	Yes	Yes			112.8	28.2	No	No	No	No	No	No	No	No	Korhogo	10	Girl	3	High	Yes	No	Yes	Yes	Medium	No		No	No	No	No	No			Yes	Yes	Medium	Yes	32	1.42	15.86986709	Normale	194	Pas Malnutri	Not suitable	Good	Medium	28.09	7.14
04-0035-S4	S4	No	No			206	41.2	No	No	No	No	No	No	No	No	Korhogo	9	Boy	4.5	Medium	No	No	Yes	No	Low	No		No	No	No	No	No			Yes	Yes	Medium	Yes	31	1.33	17.52501555	Normale	185	Pas Malnutri	Not suitable	Bad	Good	28.09	7.14
04-0036-S4	S4	Yes	Yes	Neisseria lactamica	Neisseria lactamica	122.6	30.65	No	No	Yes	Yes	No	No	No	No	Korhogo	9	Girl	4.5	Medium	Yes	No	Yes	No	Medium	No		No	No	No	No	No			No		Medium	Yes	26	1.33	14.69840014	Normale	170	Pas Malnutri	Not suitable	Medium	Good	28.09	7.14
04-0037-S4	S4	Yes	No			46.46	23.23	No	No	No	No	No	No	No	No	Korhogo	8	Boy	2.5	High	Yes	No	Yes	No	Medium	No		No	No	No	No	No			No		High	Yes	27	1.29	16.22498648	Normale	180	Pas Malnutri	Suitable	Bad	Medium	28.09	7.14
04-0038-S4	S4	No	No			69.5	34.75	No	No	No	No	No	No	No	No	Korhogo	9	Boy	2	High	Yes	No	Yes	No	Medium	Yes	Cat	yes	No	No	No	No	Yes	free	Yes	Yes	Medium	Yes	25	1.38	13.12749422	Malnutrition Moderee	188	Pas Malnutri	Suitable	Bad	Good	28.09	7.14
04-0039-S4	S4	No	No			67.51	33.755	No	No	No	No	No	No	No	No	Korhogo	11	Girl	3	High	No	No	Yes	No	Low	No		No	No	No	No	No			No		Low		34	1.4	17.34693878	Normale	205	Pas Malnutri	Not suitable	Bad	Bad	28.09	7.14
03-0001-S4	S4	Yes	Yes			68.35	34.175	No	No	No	No	No	No	No	No	Abidjan	11	Girl	3	High	Yes	No	No	No	Medium	No		No	No	No	No	No			No		Low		35	1.43	17.11575138	Normale	194	Pas Malnutri	Suitable	Good	Medium	27.63	18.43
03-0002-S4	S4	No	No			403.4	134.4666667	No	No	No	No	No	No	No	No	Abidjan	11	Girl	2.5	High	Yes	Yes	No	No	High	No		No	No	No	No	No			Yes	Yes	High	Yes	37	1.46	17.35785326	Normale	215	Pas Malnutri	Suitable	Medium	Good	27.63	18.43
03-0003-S4	S4	No	No			197	65.66666667	No	No	No	No	No	No	No	No	Abidjan	10	Boy	5	Medium	Yes	No	No	No	Medium	No		No	No	No	No	No			No		High	Yes	38	1.42	18.84546717	Surpoids	217	Pas Malnutri	Suitable	Good	Medium	27.63	18.43
03-0004-S4	S4	No	No			132.5	66.25	No	No	No	No	No	No	No	No	Abidjan	11	Boy	13	Low	Yes	No	No	No	Low	No		No	No	No	No	No			No		Low	Yes	37	1.46	17.35785326	Normale	202	Pas Malnutri	Not suitable	Bad	Bad	27.63	18.43
03-0005-S4	S4	No	No			58.26	29.13	No	No	No	No	No	No	No	No	Abidjan	9	Girl	6	Low	Yes	No	Yes	Yes	Low	No		No	No	No	No	No			Yes	Yes	Low	No	23	1.19	16.24179083	Normale	174	Pas Malnutri	Suitable	Bad	Medium	27.63	18.43
03-0007-S4	S4	No	No			84.13	42.065	No	No	No	No	No	No	No	No	Abidjan	9	Girl	6	Low	Yes	No	No	No	Low	No		No	No	No	No	No			Yes	Yes	High	No	29	1.35	15.9122085	Normale	200	Pas Malnutri	Suitable	Bad	Good	27.63	18.43
03-0008-S4	S4	No	No			255.9	51.18	No	No	No	No	No	No	No	No	Abidjan	8	Girl	3	High	Yes	No	Yes	Yes	Medium	No		No	No	No	No	No			No		Low		24	1.31	13.985199	Malnutrition Legere	185	Pas Malnutri	Suitable	Bad	Bad	27.63	18.43
03-0009-S4	S4	No	No			128.3	64.15	No	No	No	No	No	No	No	No	Abidjan	9	Girl	6	Low	Yes	No	No	No	Low	No		No	No	No	No	No			Yes	Yes	High	Yes	22	1.24	14.30801249	Normale	165	Pas Malnutri	Not suitable	Bad	Good	27.63	18.43
03-0010-S4	S4	No	No			129.4	64.7	No	No	No	No	No	No	No	No	Abidjan	11	Girl	4	Medium	Yes	No	No	No	Medium	No		No	No	No	No	No			No		Medium	No	31	1.36	16.76038062	Normale	193	Pas Malnutri	Not suitable	Bad	Good	27.63	18.43
03-0011-S4	S4	No	No			132	66	No	No	No	No	No	No	No	No	Abidjan	10	Boy	5	Medium	Yes	No	Yes	No	Medium	No		No	No	No	No	No			Yes	No	Low		25	1.34	13.9229227	Malnutrition Legere	175	Pas Malnutri	Suitable	Bad	Good	27.63	18.43
03-0012-S4	S4	No	No			141.9	47.3	No	No	No	No	No	No	No	No	Abidjan	8	Girl	3.5	High	Yes	No	Yes	No	Medium	No		No	No	No	No	No			No		Medium	Yes	20	1.29	12.0185085	Malnutrition Legere	178	Pas Malnutri	Suitable	Bad	Medium	27.63	18.43
03-0013-S4	S4	No	No			268.3	134.15	No	No	No	No	No	No	No	No	Abidjan	10	Girl	2.333333333	High	Yes	No	No	No	Medium	No		No	No	No	No	No			No		Medium	Yes	47	1.47	21.75019668	Surpoids	260	Pas Malnutri	Suitable	Good	Good	27.63	18.43
03-0015-S4	S4	Yes	No			305.6	152.8	No	No	No	No	No	No	No	No	Abidjan	12	Girl	2.5	High	Yes	No	No	No	Medium	No		No	No	No	No	No			Yes	Yes	Low		51	1.62	19.43301326	Normale	235	Pas Malnutri	Not suitable	Bad	Medium	27.63	18.43
03-0016-S4	S4	Yes	No			391.4	195.7	No	No	No	No	No	No	No	No	Abidjan	11	Girl	6	Low	Yes	No	Yes	No	Low	No		No	No	No	No	No			Yes	No	Low		30	1.4	15.30612245	Normale	184	Pas Malnutri	Not suitable	Medium	Good	27.63	18.43
03-0017-S4	S4	Yes	No			98.26	49.13	No	No	No	No	No	No	No	No	Abidjan	9	Girl	3	High	Yes	No	Yes	No	Medium	Yes	Cat	yes	No	No	No	No	Yes	free	Yes		Medium	Yes	31	1.37	16.51659652	Normale	195	Pas Malnutri	Suitable	Bad	Medium	27.63	18.43
03-0018-S4	S4	Yes	No			70.51	35.255	No	No	No	No	No	No	No	No	Abidjan	10	Boy	3.4	High	Yes	No	No	No	Medium	Yes	Chicken	No	Yes	No	No	No	No	enclosure	Yes	Yes	Medium	No	36	1.43	17.60477285	Normale	200	Pas Malnutri	Not suitable	Bad	Bad	27.63	18.43
03-0019-S4	S4	Yes	No			126.3	63.15	No	No	No	No	No	No	No	No	Abidjan	11	Girl	4	Medium	Yes	No	Yes	No	Medium	Yes	Chicken	No	Yes	No	No	No	No	enclosure	No		Low	Yes	37	1.5	16.44444444	Normale	195	Pas Malnutri	Suitable	Bad	Bad	27.63	18.43
03-0020-S4	S4	Yes	No			93.47	46.735	No	No	No	No	No	No	No	No	Abidjan	10	Girl	3	High	Yes	No	Yes	No	Medium	No		No	No	No	No	No			No		High	Yes	32	1.41	16.09576983	Normale	195	Pas Malnutri	Suitable	Bad	Good	27.63	18.43
03-0021-S4	S4	No	No			135.6	67.8	No	No	No	No	No	No	No	No	Abidjan	8	Girl	6	Low	Yes	No	No	No	Low	No		No	No	No	No	No			Yes	Yes	High	Yes	22	1.27	13.64002728	Malnutrition Legere	170	Pas Malnutri	Suitable	Bad	Medium	27.63	18.43
03-0022-S4	S4	No	No			138.8	69.4	No	No	No	No	No	No	No	No	Abidjan	10	Boy	5	Medium	Yes	No	No	No	Medium	Yes	Cat	Yes	No	No	No	No	Yes	enclosure	No		High	No	40	1.52	17.31301939	Normale	214	Pas Malnutri	Not suitable	Good	Medium	27.63	18.43
03-0023-S4	S4	No	No			257	51.4	No	No	No	No	No	No	No	No	Abidjan	11	Boy	6	Low	Yes	No	No	No	Low	Yes	Chicken	No	Yes	No	No	No	No	enclosure	No		High		28	1.37	14.91821621	Malnutrition Legere	165	Pas Malnutri	Not suitable	Bad	Good	27.63	18.43
03-0024-S4	S4	Yes	No			228.1	76.03333333	No	No	No	No	No	No	No	No	Abidjan	9	Boy	6	Low	Yes	No	Yes	No	Low	No		No	No	No	No	No			Yes	Yes	High	Yes	27	1.32	15.49586777	Normale	185	Pas Malnutri	Not suitable	Bad	Good	27.63	18.43
03-0025-S4	S4	Yes	No	Moraxella catarrhalis		58.91	29.455	No	No	No	No	No	No	Yes	No	Abidjan	10	Girl	4	Medium	Yes	No	No	No	Medium	No		No	No	No	No	No			No		High	Yes	29	1.37	15.45100964	Normale	185	Pas Malnutri	Not suitable	Medium	Medium	27.63	18.43
03-0026-S4	S4	Yes	No			219.5	109.75	No	No	No	No	No	No	No	No	Abidjan	8	Girl	3.333333333	High	Yes	No	Yes	No	Medium	Yes	Dog	No	No	Yes	No	No	No	enclosure	No		High	Yes	20	1.25	12.8	Malnutrition Legere	140	Pas Malnutri	Not suitable	Bad	Medium	27.63	18.43
03-0027-S4	S4	No	No			492.4	164.1333333	No	No	No	No	No	No	No	No	Abidjan	9	Boy	4	Medium	Yes	No	No	No	Medium	Yes	Chicken	No	Yes	No	No	No	No	free	No		High		33	1.36	17.8416955	Normale	195	Pas Malnutri	Not suitable	Bad	Bad	27.63	18.43
03-0028-S4	S4	No	No			104.4	52.2	No	No	No	No	No	No	No	No	Abidjan	8	Girl	3	High	Yes	No	No	No	Medium	No		No	No	No	No	No			No		Low	No	26	1.25	16.64	Normale	192	Pas Malnutri	Not suitable	Bad	Medium	27.63	18.43
03-0029-S4	S4	No	No			247.3	123.65	No	No	No	No	No	No	No	No	Abidjan	10	Girl	2.666666667	High	Yes	No	Yes	No	Medium	Yes	Cat	yes	No	No	No	No	Yes	free	Yes	Yes	Medium	Yes	38	1.54	16.0229381	Normale	198	Pas Malnutri	Suitable	Medium	Good	27.63	18.43
03-0030-S4	S4	No	No			272.8	136.4	No	No	No	No	No	No	No	No	Abidjan	9	Girl	2.5	High	Yes	No	Yes	No	Medium	No		No	No	No	No	No			No		High	Yes	28	1.35	15.36351166	Normale	180	Pas Malnutri	Not suitable	Medium	Medium	27.63	18.43
03-0031-S4	S4	Yes	No			43.21	21.605	No	No	No	No	No	No	No	No	Abidjan	9	Girl	4.5	Medium	Yes	No	No	No	Medium	No		No	No	No	No	No			No		Medium	No	37.6	1.31	21.9101451	Surpoids	220	Pas Malnutri	Not suitable	Bad	Good	27.63	18.43
03-0032-S4	S4	Yes	No			277.7	138.85	No	No	No	No	No	No	No	No	Abidjan	11	Girl	2.666666667	High	Yes	No	No	No	Medium	Yes	Cat	yes	No	No	No	No	Yes	other	Yes	Yes	Low	No	45.5	1.51	19.95526512	Surpoids	240	Pas Malnutri	Suitable	Medium	Good	27.63	18.43
03-0033-S4	S4	Yes	No			265.2	132.6	No	No	No	No	No	No	No	No	Abidjan	12	Girl	2.5	High	Yes	No	Yes	No	Medium	No		No	No	No	No	No			No		High	Yes	25	1.33	14.13307705	Malnutrition Moderee	175	Pas Malnutri	Suitable	Bad	Good	27.63	18.43
03-0034-S4	S4	Yes	Yes			213.3	106.65	No	No	No	No	No	No	No	No	Abidjan	10	Girl	1	High	Yes	No	No	No	Medium	Yes	Dog Cat Chicken	yes	Yes	Yes	No	No	Yes	enclosure	Yes	Yes	Medium	Yes	64	1.38	33.60638521	Obesite	320	ND	Not suitable	Bad	Medium	27.63	18.43
03-0035-S4	S4	Yes	No			357.1	178.55	No	No	No	No	No	No	No	No	Abidjan	10	Girl	3	High	Yes	No	No	No	Medium	Yes	Cat	yes	No	No	No	No	Yes	free	No		High	No	36	1.36	19.46366782	Surpoids	215	Pas Malnutri	Suitable	Medium	Good	27.63	18.43
03-0036-S4	S4	Yes	No			92.13	46.065	No	No	No	No	No	No	No	No	Abidjan	10	Girl	4.5	Medium	Yes	No	Yes	No	Medium	No		No	No	No	No	No			No		Low		30	1.44	14.46759259	Normale	180	Pas Malnutri	Not suitable	Bad	Good	27.63	18.43
03-0037-S4	S4	No	No			251.1	41.85	No	No	No	No	No	No	No	No	Abidjan	12	Girl	4	Medium	Yes	No	No	No	Medium	Yes	Dog	No	No	Yes	No	No	No	free	No		Low		38	1.45	18.07372176	Normale	206	Pas Malnutri	Not suitable	Bad	Bad	27.63	18.43
03-0038-S4	S4	No	No			181.8	60.6	No	No	No	No	No	No	No	No	Abidjan	9	Girl	3	High	Yes	No	No	No	Medium	No		No	No	No	No	No			No		Low	No	29	1.3	17.15976331	Normale	195	Pas Malnutri	Suitable	Bad	Bad	27.63	18.43
03-0039-S4	S4	No	No			93.74	46.87	No	No	No	No	No	No	No	No	Abidjan	12	Girl	8	Low	Yes	No	No	No	Low	Yes	Cat	yes	No	No	No	No	Yes	free	Yes	No	Medium	Yes	65	1.57	26.37023814	Obesite	290	ND	Not suitable	Bad	Good	27.63	18.43
03-0040-S4	S4	Yes	No			69.69	34.845	No	No	No	No	No	No	No	No	Abidjan	9	Boy	5	Medium	Yes	No	No	No	Medium	No		No	No	No	No	No			Yes	Yes	Low		26	1.3	15.38461538	Normale	170	Pas Malnutri	Suitable	Bad	Bad	27.63	18.43
03-0001-S5	S5	No	No			221.1	110.55	No	No	No	No	No	No	No	No	Abidjan	11	Girl	3	High	Yes	No	No	No	Medium	No		No	No	No	No	No			No		Low		35	1.43	17.11575138	Normale	194	Pas Malnutri	Suitable	Good	Medium	27.47	18.86
03-0002-S5	S5	No	No			318.4	159.2	No	No	No	No	No	No	No	No	Abidjan	11	Girl	2.5	High	Yes	Yes	No	No	High	No		No	No	No	No	No			Yes	Yes	High	Yes	37	1.46	17.35785326	Normale	215	Pas Malnutri	Suitable	Medium	Good	27.47	18.86
03-0003-S5	S5	No	No			136	68	No	No	No	No	No	No	No	No	Abidjan	10	Boy	5	Medium	Yes	No	No	No	Medium	No		No	No	No	No	No			No		High	Yes	38	1.42	18.84546717	Surpoids	217	Pas Malnutri	Suitable	Good	Medium	27.47	18.86
03-0004-S5	S5	No	No			83.19	41.595	No	No	No	No	No	No	No	No	Abidjan	11	Boy	13	Low	Yes	No	No	No	Low	No		No	No	No	No	No			No		Low	Yes	37	1.46	17.35785326	Normale	202	Pas Malnutri	Not suitable	Bad	Bad	27.47	18.86
03-0005-S5	S5	No	No			82.27	27.42333333	No	No	No	No	No	No	No	No	Abidjan	9	Girl	6	Low	Yes	No	Yes	Yes	Low	No		No	No	No	No	No			Yes	Yes	Low	No	23	1.19	16.24179083	Normale	174	Pas Malnutri	Suitable	Bad	Medium	27.47	18.86
03-0007-S5	S5	Yes	No			41.48	20.74	No	No	No	No	No	No	No	No	Abidjan	9	Girl	6	Low	Yes	No	No	No	Low	No		No	No	No	No	No			Yes	Yes	High	No	29	1.35	15.9122085	Normale	200	Pas Malnutri	Suitable	Bad	Good	27.47	18.86
03-0009-S5	S5	Yes	No			44.52	22.26	No	No	No	No	No	No	No	No	Abidjan	9	Girl	6	Low	Yes	No	No	No	Low	No		No	No	No	No	No			Yes	Yes	High	Yes	22	1.24	14.30801249	Normale	165	Pas Malnutri	Not suitable	Bad	Good	27.47	18.86
03-0010-S5	S5	No	No			128	64	No	No	No	No	No	No	No	No	Abidjan	11	Girl	4	Medium	Yes	No	No	No	Medium	No		No	No	No	No	No			No		Medium	No	31	1.36	16.76038062	Normale	193	Pas Malnutri	Not suitable	Bad	Good	27.47	18.86
03-0011-S5	S5	No	No			84.26	28.08666667	No	No	No	No	No	No	No	No	Abidjan	10	Boy	5	Medium	Yes	No	Yes	No	Medium	No		No	No	No	No	No			Yes	No	Low		25	1.34	13.9229227	Malnutrition Legere	175	Pas Malnutri	Suitable	Bad	Good	27.47	18.86
03-0012-S5	S5	No	No			109	27.25	No	No	No	No	No	No	No	No	Abidjan	8	Girl	3.5	High	Yes	No	Yes	No	Medium	No		No	No	No	No	No			No		Medium	Yes	20	1.29	12.0185085	Malnutrition Legere	178	Pas Malnutri	Suitable	Bad	Medium	27.47	18.86
03-0013-S5	S5	No	No			76.08	38.04	No	No	No	No	No	No	No	No	Abidjan	10	Girl	2.333333333	High	Yes	No	No	No	Medium	No		No	No	No	No	No			No		Medium	Yes	47	1.47	21.75019668	Surpoids	260	Pas Malnutri	Suitable	Good	Good	27.47	18.86
03-0015-S5	S5	Yes	No			217.6	108.8	No	No	No	No	No	No	No	No	Abidjan	12	Girl	2.5	High	Yes	No	No	No	Medium	No		No	No	No	No	No			Yes	Yes	Low		51	1.62	19.43301326	Normale	235	Pas Malnutri	Not suitable	Bad	Medium	27.47	18.86
03-0016-S5	S5	Yes	Yes			108.8	54.4	No	No	No	No	No	No	No	No	Abidjan	11	Girl	6	Low	Yes	No	Yes	No	Low	No		No	No	No	No	No			Yes	No	Low		30	1.4	15.30612245	Normale	184	Pas Malnutri	Not suitable	Medium	Good	27.47	18.86
03-0017-S5	S5	No	No			53.13	26.565	No	No	No	No	No	No	No	No	Abidjan	9	Girl	3	High	Yes	No	Yes	No	Medium	Yes	Cat	yes	No	No	No	No	Yes	free	Yes		Medium	Yes	31	1.37	16.51659652	Normale	195	Pas Malnutri	Suitable	Bad	Medium	27.47	18.86
03-0018-S5	S5	No	No			39.21	13.07	No	No	No	No	No	No	No	No	Abidjan	10	Boy	3.4	High	Yes	No	No	No	Medium	Yes	Chicken	No	Yes	No	No	No	No	enclosure	Yes	Yes	Medium	No	36	1.43	17.60477285	Normale	200	Pas Malnutri	Not suitable	Bad	Bad	27.47	18.86
03-0019-S5	S5	Yes	No			41.98	20.99	No	No	No	No	No	No	No	No	Abidjan	11	Girl	4	Medium	Yes	No	Yes	No	Medium	Yes	Chicken	No	Yes	No	No	No	No	enclosure	No		Low	Yes	37	1.5	16.44444444	Normale	195	Pas Malnutri	Suitable	Bad	Bad	27.47	18.86
03-0020-S5	S5	Yes	No			142.3	47.43333333	No	No	No	No	No	No	No	No	Abidjan	10	Girl	3	High	Yes	No	Yes	No	Medium	No		No	No	No	No	No			No		High	Yes	32	1.41	16.09576983	Normale	195	Pas Malnutri	Suitable	Bad	Good	27.47	18.86
03-0021-S5	S5	No	No			60.28	15.07	No	No	No	No	No	No	No	No	Abidjan	8	Girl	6	Low	Yes	No	No	No	Low	No		No	No	No	No	No			Yes	Yes	High	Yes	22	1.27	13.64002728	Malnutrition Legere	170	Pas Malnutri	Suitable	Bad	Medium	27.47	18.86
03-0022-S5	S5	Yes	No			96.85	32.28333333	No	No	No	No	No	No	No	No	Abidjan	10	Boy	5	Medium	Yes	No	No	No	Medium	Yes	Cat	Yes	No	No	No	No	Yes	enclosure	No		High	No	40	1.52	17.31301939	Normale	214	Pas Malnutri	Not suitable	Good	Medium	27.47	18.86
03-0023-S5	S5	Yes	No			60.3	30.15	No	No	No	No	No	No	No	No	Abidjan	11	Boy	6	Low	Yes	No	No	No	Low	Yes	Chicken	No	Yes	No	No	No	No	enclosure	No		High		28	1.37	14.91821621	Malnutrition Legere	165	Pas Malnutri	Not suitable	Bad	Good	27.47	18.86
03-0024-S5	S5	No	No			64.46	32.23	No	No	No	No	No	No	No	No	Abidjan	9	Boy	6	Low	Yes	No	Yes	No	Low	No		No	No	No	No	No			Yes	Yes	High	Yes	27	1.32	15.49586777	Normale	185	Pas Malnutri	Not suitable	Bad	Good	27.47	18.86
03-0025-S5	S5	Yes	Yes			27.92	13.96	No	No	No	No	No	No	No	No	Abidjan	10	Girl	4	Medium	Yes	No	No	No	Medium	No		No	No	No	No	No			No		High	Yes	29	1.37	15.45100964	Normale	185	Pas Malnutri	Not suitable	Medium	Medium	27.47	18.86
03-0026-S5	S5	Yes	No			160.5	80.25	No	No	No	No	No	No	No	No	Abidjan	8	Girl	3.333333333	High	Yes	No	Yes	No	Medium	Yes	Dog	No	No	Yes	No	No	No	enclosure	No		High	Yes	20	1.25	12.8	Malnutrition Legere	140	Pas Malnutri	Not suitable	Bad	Medium	27.47	18.86
03-0027-S5	S5	No	No			235.6	117.8	No	No	No	No	No	No	No	No	Abidjan	9	Boy	4	Medium	Yes	No	No	No	Medium	Yes	Chicken	No	Yes	No	No	No	No	free	No		High		33	1.36	17.8416955	Normale	195	Pas Malnutri	Not suitable	Bad	Bad	27.47	18.86
03-0028-S5	S5	No	No	Moraxella catarrhalis		45.64	22.82	No	No	No	No	No	No	Yes	No	Abidjan	8	Girl	3	High	Yes	No	No	No	Medium	No		No	No	No	No	No			No		Low	No	26	1.25	16.64	Normale	192	Pas Malnutri	Not suitable	Bad	Medium	27.47	18.86
03-0029-S5	S5	No	No			150.2	37.55	No	No	No	No	No	No	No	No	Abidjan	10	Girl	2.666666667	High	Yes	No	Yes	No	Medium	Yes	Cat	yes	No	No	No	No	Yes	free	Yes	Yes	Medium	Yes	38	1.54	16.0229381	Normale	198	Pas Malnutri	Suitable	Medium	Good	27.47	18.86
03-0030-S5	S5	No	No			134.8	67.4	No	No	No	No	No	No	No	No	Abidjan	9	Girl	2.5	High	Yes	No	Yes	No	Medium	No		No	No	No	No	No			No		High	Yes	28	1.35	15.36351166	Normale	180	Pas Malnutri	Not suitable	Medium	Medium	27.47	18.86
03-0031-S5	S5	Yes	No		Moraxella catarrhalis	24.99	12.495	No	No	No	No	No	No	No	Yes	Abidjan	9	Girl	4.5	Medium	Yes	No	No	No	Medium	No		No	No	No	No	No			No		Medium	No	37.6	1.31	21.9101451	Surpoids	220	Pas Malnutri	Not suitable	Bad	Good	27.47	18.86
03-0032-S5	S5	Yes	Yes			120.2	60.1	No	No	No	No	No	No	No	No	Abidjan	11	Girl	2.666666667	High	Yes	No	No	No	Medium	Yes	Cat	yes	No	No	No	No	Yes	other	Yes	Yes	Low	No	45.5	1.51	19.95526512	Surpoids	240	Pas Malnutri	Suitable	Medium	Good	27.47	18.86
03-0033-S5	S5	Yes	No			192.6	96.3	No	No	No	No	No	No	No	No	Abidjan	12	Girl	2.5	High	Yes	No	Yes	No	Medium	No		No	No	No	No	No			No		High	Yes	25	1.33	14.13307705	Malnutrition Moderee	175	Pas Malnutri	Suitable	Bad	Good	27.47	18.86
03-0034-S5	S5	No	No			103.9	51.95	No	No	No	No	No	No	No	No	Abidjan	10	Girl	1	High	Yes	No	No	No	Medium	Yes	Dog Cat Chicken	yes	Yes	Yes	No	No	Yes	enclosure	Yes	Yes	Medium	Yes	64	1.38	33.60638521	Obesite	320	ND	Not suitable	Bad	Medium	27.47	18.86
03-0035-S5	S5	No	No			123.8	61.9	No	No	No	No	No	No	No	No	Abidjan	10	Girl	3	High	Yes	No	No	No	Medium	Yes	Cat	yes	No	No	No	No	Yes	free	No		High	No	36	1.36	19.46366782	Surpoids	215	Pas Malnutri	Suitable	Medium	Good	27.47	18.86
03-0036-S5	S5	Yes	No			93.58	31.19333333	No	No	No	No	No	No	No	No	Abidjan	10	Girl	4.5	Medium	Yes	No	Yes	No	Medium	No		No	No	No	No	No			No		Low		30	1.44	14.46759259	Normale	180	Pas Malnutri	Not suitable	Bad	Good	27.47	18.86
03-0037-S5	S5	No	No			195.7	39.14	No	No	No	No	No	No	No	No	Abidjan	12	Girl	4	Medium	Yes	No	No	No	Medium	Yes	Dog	No	No	Yes	No	No	No	free	No		Low		38	1.45	18.07372176	Normale	206	Pas Malnutri	Not suitable	Bad	Bad	27.47	18.86
03-0038-S5	S5	Yes	Yes			108.3	54.15	No	No	No	No	No	No	No	No	Abidjan	9	Girl	3	High	Yes	No	No	No	Medium	No		No	No	No	No	No			No		Low	No	29	1.3	17.15976331	Normale	195	Pas Malnutri	Suitable	Bad	Bad	27.47	18.86
03-0039-S5	S5	No	No			202.3	67.43333333	No	No	No	No	No	No	No	No	Abidjan	12	Girl	8	Low	Yes	No	No	No	Low	Yes	Cat	yes	No	No	No	No	Yes	free	Yes	No	Medium	Yes	65	1.57	26.37023814	Obesite	290	ND	Not suitable	Bad	Good	27.47	18.86
03-0040-S5	S5	No	No			19.51	9.755	No	No	No	No	No	No	No	No	Abidjan	9	Boy	5	Medium	Yes	No	No	No	Medium	No		No	No	No	No	No			Yes	Yes	Low		26	1.3	15.38461538	Normale	170	Pas Malnutri	Suitable	Bad	Bad	27.47	18.86
04-0001-S5	S5	No	No			207.4	34.56666667	No	No	No	No	No	No	No	No	Korhogo	9	Boy	2.333333333	High	Yes	No	Yes	No	Medium	No		No	No	No	No	No	No		Yes	Yes	Low	Yes	29	1.35	15.9122085	Normale	180	Pas Malnutri	Not suitable	ND	Medium	29.66	14.77
04-0003-S5	S5	No	No			97.53	48.765	No	No	No	No	No	No	No	No	Korhogo	11	Girl	1.333333333	High	Yes	No	Yes	No	Medium	No		No	No	No	No	No	No		No		Medium	No	28	1.33	15.8290463	Normale	192	Pas Malnutri	Suitable	Good	Good	29.66	14.77
04-0004-S5	S5	Yes	No			183.1	91.55	No	No	No	No	No	No	No	No	Korhogo	9	Girl	3	High	No	No	Yes	No	Low	No		No	No	No	No	No			No		Medium	Yes	36	1.42	17.85360048	Normale	205	Pas Malnutri	Not suitable	Bad	Good	29.66	14.77
04-0005-S5	S5	No	No			52.57	26.285	No	No	No	No	No	No	No	No	Korhogo	10	Boy	3	High	No	No	Yes	No	Low	Yes	Cat Chicken sheep	yes	yes	No	Yes	No	Yes	free	Yes	Yes	Medium	Yes	28	1.36	15.1384083	Normale	190	Pas Malnutri	Suitable	Bad	Medium	29.66	14.77
04-0006-S5	S5	Yes	No			114	57	No	No	No	No	No	No	No	No	Korhogo	9	Girl	3.666666667	High	No	No	Yes	Yes	Low	No		No	No	No	No	No	Yes		Yes	No	Medium	Yes	22	1.27	13.64002728	Malnutrition Legere	160	Pas Malnutri	Suitable	Medium	Medium	29.66	14.77
04-0008-S5	S5	Yes	No			130.8	65.4	No	No	No	No	No	No	No	No	Korhogo	9	Boy	3	High	No	No	Yes	Yes	Low	No		No	No	No	No	No	No	free	Yes	Yes	Medium	Yes	23	1.3	13.60946746	Normale	170	Pas Malnutri	Suitable	Bad	Medium	29.66	14.77
04-0009-S5	S5	No	No			66.99	33.495	No	No	No	No	No	No	No	No	Korhogo	8	Boy	2	High	Yes	No	No	Yes	Medium	No		No	No	No	No	No			Yes	Yes	Medium	Yes	25	1.29	15.02313563	Normale	177	Pas Malnutri	Suitable	Medium	Medium	29.66	14.77
04-0010-S5	S5	Yes	No			204.6	51.15	No	No	No	No	No	No	No	No	Korhogo	10	Girl	5	Medium	No	No	Yes	No	Low	Yes	Chicken Cat	yes	yes	No	No	No	No	enclosure	Yes	Yes	Medium	Yes	29	1.36	15.67906574	Normale	183	Pas Malnutri	Suitable	Bad	Good	29.66	14.77
04-0011-S5	S5	Yes	Yes			177.4	88.7	No	No	No	No	No	No	No	No	Korhogo	10	Girl	4	Medium	Yes	No	Yes	Yes	Medium	No		No	No	No	No	No	No		Yes	Yes	High	Yes	36	1.46	16.88872209	Normale	195	Pas Malnutri	Suitable	Bad	Good	29.66	14.77
04-0012-S5	S5	Yes	No			50.2	25.1	No	No	No	No	No	No	No	No	Korhogo	8	Boy	2	High	Yes	No	Yes	No	Medium	No		No	No	No	No	No	No		Yes	Yes	High	Yes	32	1.39	16.56228974	Normale	195	Pas Malnutri	Suitable	Medium	Good	29.66	14.77
04-0013-S5	S5	Yes	No			34.54	17.27	No	No	No	No	No	No	No	No	Korhogo	10	Girl	1.666666667	High	Yes	No	Yes	No	Medium	Yes	Dog	No	No	Yes	No	No	Yes	free	No		Medium	No	36	1.47	16.65972511	Normale	208	Pas Malnutri	Suitable	Medium	Good	29.66	14.77
04-0014-S5	S5	Yes	No			80.18	40.09	No	No	No	No	No	No	No	No	Korhogo	8	Boy	2.75	High	Yes	No	Yes	Yes	Medium	No		No	No	No	No	No			Yes	Yes	High	Yes	25	1.29	15.02313563	Normale	162	Pas Malnutri	Not suitable	Bad	Good	29.66	14.77
04-0015-S5	S5	Yes	Yes			97.88	24.47	No	No	No	No	No	No	No	No	Korhogo	8	Girl	2.666666667	High	Yes	No	Yes	Yes	Medium	Yes	Cat	yes	No	No	No	No	Yes	free	Yes	Yes	High	Yes	24	1.28	14.6484375	Normale	168	Pas Malnutri	Suitable	Bad	Good	29.66	14.77
04-0017-S5	S5	Yes	No			51.16	25.58	No	No	No	No	No	No	No	No	Korhogo	9	Girl	2.5	High	No	No	Yes	No	Low	No		No	No	No	No	No			Yes	Yes	High	Yes	31	1.36	16.76038062	Normale	205	Pas Malnutri	Suitable	Bad	Good	29.66	14.77
04-0018-S5	S5	Yes	No			111.6	55.8	No	No	No	No	No	No	No	No	Korhogo	9	Boy	2	High	No	No	Yes	Yes	Low	Yes	Chicken	No	Yes	No	No	No	No	enclosure	Yes	Yes	Medium	Yes	28	1.4	14.28571429	Normale	174	Pas Malnutri	Suitable	Medium	Medium	29.66	14.77
04-0019-S5	S5	Yes	No			68.86	34.43	No	No	No	No	No	No	No	No	Korhogo	9	Boy	2.428571429	High	Yes	No	Yes	Yes	Medium	Yes	Chicken Cat	yes	yes	No	No	No	No	enclosure	Yes	Yes	High	Yes	33	1.41	16.59876264	Normale	200	Pas Malnutri	Suitable	Bad	Good	29.66	14.77
04-0020-S5	S5	No	No			51.11	25.555	No	No	No	No	No	No	No	No	Korhogo	9	Boy	2	High	No	No	Yes	Yes	Low	Yes	Chicken	No	Yes	No	No	No	No	enclosure	Yes	Yes	High	Yes	33	1.32	18.93939394	Surpoids	200	Pas Malnutri	Not suitable	Bad	Medium	29.66	14.77
04-0021-S5	S5	Yes	Yes			102.1	25.525	No	No	No	No	No	No	No	No	Korhogo	9	Girl	2.5	High	No	No	Yes	No	Low	Yes	Dog	No	No	Yes	No	No	Yes	enclosure	No		Medium	Yes	31	1.39	16.04471818	Normale	187	Pas Malnutri	Not suitable	Medium	Good	29.66	14.77
04-0022-S5	S5	Yes	No			75.31	37.655	No	No	No	No	No	No	No	No	Korhogo	9	Boy	6	Low	No	No	Yes	No	Low	No		No	No	No	No	No			No		High	Yes	24	1.26	15.11715797	Normale	171	Pas Malnutri	Suitable	Bad	Good	29.66	14.77
04-0023-S5	S5	No	No			213.6	106.8	No	No	No	No	No	No	No	No	Korhogo	9	Girl	3	High	Yes	No	Yes	No	Medium	No		No	No	No	No	No			Yes	Yes	Medium	Yes	30	1.33	16.95969246	Normale	205	Pas Malnutri	Suitable	Medium	Good	29.66	14.77
04-0024-S5	S5	Yes	Yes			55.35	27.675	No	No	No	No	No	No	No	No	Korhogo	9	Boy	2	High	Yes	No	Yes	No	Medium	No		No	No	No	No	No			No		High	Yes	25	1.34	13.9229227	Malnutrition Legere	155	Pas Malnutri	Not suitable	Bad	Good	29.66	14.77
04-0025-S5	S5	Yes	No			146.7	20.95714286	No	No	No	No	No	No	No	No	Korhogo	9	Boy	3	High	Yes	No	Yes	No	Medium	Yes	Chicken Dog	No	Yes	Yes	No	No	No	enclosure	Yes	Yes	Medium	Yes	20	1.31	11.6543325	Malnutrition Severe	180	Pas Malnutri	Suitable	Bad	Good	29.66	14.77
04-0026-S5	S5	Yes	No			154.3	77.15	No	No	No	No	No	No	No	No	Korhogo	10	Girl	6	Low	No	No	Yes	No	Low	No		No	No	No	No	No			No	No	Low		35	1.46	16.41959092	Normale	200	Pas Malnutri	Not suitable	Good	Good	29.66	14.77
04-0027-S5	S5	No	No			109.1	54.55	No	No	No	No	No	No	No	No	Korhogo	10	Girl	2.5	High	No	No	Yes	Yes	Low	Yes	Dog Cat	yes	No	yes	No	No	Yes	enclosure	Yes	Yes	Low	No	27	1.34	15.03675652	Normale	187	Pas Malnutri	Not suitable	Bad	Good	29.66	14.77
04-0028-S5	S5	Yes	No			260.6	130.3	No	No	No	No	No	No	No	No	Korhogo	8	Boy	2	High	Yes	No	Yes	No	Medium	No		No	No	No	No	No			No		Medium	Yes	26.5	1.32	15.20890725	Normale	185	Pas Malnutri	Suitable	Bad	Good	29.66	14.77
04-0029-S5	S5	Yes	No			88.82	44.41	No	No	No	No	No	No	No	No	Korhogo	9	Boy	8	Low	Yes	No	Yes	No	Low	No		No	No	No	No	No			Yes	Yes	High	No	26	1.32	14.92194674	Normale	165	Pas Malnutri	Not suitable	Medium	Medium	29.66	14.77
04-0030-S5	S5	Yes	No			211	105.5	No	No	No	No	No	No	No	No	Korhogo	10	Girl	8	Low	Yes	No	Yes	No	Low	No		No	No	No	No	No			Yes	Yes	High	No	28	1.35	15.36351166	Normale	193	Pas Malnutri	Not suitable	Medium	Medium	29.66	14.77
04-0031-S5	S5	Yes	No			28.45	14.225	No	No	No	No	No	No	No	No	Korhogo	9	Boy	1.666666667	High	Yes	No	Yes	No	Medium	Yes	Cat Chicken	Yes	Yes	No	No	No	Yes	enclosure	No		Medium	Yes	29	1.33	16.39436938	Normale	190	Pas Malnutri	Suitable	Good	Good	29.66	14.77
04-0032-S5	S5	No	No			70.16	35.08	No	No	No	No	No	No	No	No	Korhogo	10	Girl	3.666666667	High	No	No	Yes	No	Low	Yes	Chicken	No	Yes	No	No	No	No	enclosure	Yes	Yes	Medium	Yes	24	1.28	14.6484375	Malnutrition Legere	173	Pas Malnutri	Not suitable	Bad	Medium	29.66	14.77
04-0033-S5	S5	Yes	No			67.77	16.9425	No	No	No	No	No	No	No	No	Korhogo	10	Girl	4.333333333	Medium	Yes	No	No	Yes	Medium	No		No	No	No	No	No			Yes	Yes	High	Yes	38	1.51	16.6659357	Normale	200	Pas Malnutri	Not suitable	Bad	Medium	29.66	14.77
04-0034-S5	S5	Yes	No			72.75	36.375	No	No	No	No	No	No	No	No	Korhogo	10	Girl	3	High	Yes	No	Yes	Yes	Medium	No		No	No	No	No	No			Yes	Yes	Medium	Yes	32	1.42	15.86986709	Normale	194	Pas Malnutri	Not suitable	Good	Medium	29.66	14.77
04-0035-S5	S5	No	No			138.9	27.78	No	No	No	No	No	No	No	No	Korhogo	9	Boy	4.5	Medium	No	No	Yes	No	Low	No		No	No	No	No	No			Yes	Yes	Medium	Yes	31	1.33	17.52501555	Normale	185	Pas Malnutri	Not suitable	Bad	Good	29.66	14.77
04-0036-S5	S5	Yes	No			63.73	31.865	No	No	No	No	No	No	No	No	Korhogo	9	Girl	4.5	Medium	Yes	No	Yes	No	Medium	No		No	No	No	No	No			No		Medium	Yes	26	1.33	14.69840014	Normale	170	Pas Malnutri	Not suitable	Medium	Good	29.66	14.77
04-0037-S5	S5	No	No			119.8	59.9	No	No	No	No	No	No	No	No	Korhogo	8	Boy	2.5	High	Yes	No	Yes	No	Medium	No		No	No	No	No	No			No		High	Yes	27	1.29	16.22498648	Normale	180	Pas Malnutri	Suitable	Bad	Medium	29.66	14.77
04-0038-S5	S5	Yes	No			36.45	18.225	No	No	No	No	No	No	No	No	Korhogo	9	Boy	2	High	Yes	No	Yes	No	Medium	Yes	Cat	yes	No	No	No	No	Yes	free	Yes	Yes	Medium	Yes	25	1.38	13.12749422	Malnutrition Moderee	188	Pas Malnutri	Suitable	Bad	Good	29.66	14.77
04-0039-S5	S5	No	No			186.7	62.23333333	No	No	No	No	No	No	No	No	Korhogo	11	Girl	3	High	No	No	Yes	No	Low	No		No	No	No	No	No			No		Low		34	1.4	17.34693878	Normale	205	Pas Malnutri	Not suitable	Bad	Bad	29.66	14.77
03-0001-S6	S6	No	No			433.3	144.4333333	No	No	No	No	No	No	No	No	Abidjan	11	Girl	3	High	Yes	No	No	No	Medium	No		No	No	No	No	No			No		Low		35	1.43	17.11575138	Normale	194	Pas Malnutri	Suitable	Good	Medium	26.99	19.53
03-0002-S6	S6	No	No			411.4	205.7	No	No	No	No	No	No	No	No	Abidjan	11	Girl	2.5	High	Yes	Yes	No	No	High	No		No	No	No	No	No			Yes	Yes	High	Yes	37	1.46	17.35785326	Normale	215	Pas Malnutri	Suitable	Medium	Good	26.99	19.53
03-0003-S6	S6	Yes	No			314.1	104.7	No	No	No	No	No	No	No	No	Abidjan	10	Boy	5	Medium	Yes	No	No	No	Medium	No		No	No	No	No	No			No		High	Yes	38	1.42	18.84546717	Surpoids	217	Pas Malnutri	Suitable	Good	Medium	26.99	19.53
03-0004-S6	S6	Yes	No			162.3	81.15	No	No	No	No	No	No	No	No	Abidjan	11	Boy	13	Low	Yes	No	No	No	Low	No		No	No	No	No	No			No		Low	Yes	37	1.46	17.35785326	Normale	202	Pas Malnutri	Not suitable	Bad	Bad	26.99	19.53
03-0005-S6	S6	No	No			180.4	90.2	No	No	No	No	No	No	No	No	Abidjan	9	Girl	6	Low	Yes	No	Yes	Yes	Low	No		No	No	No	No	No			Yes	Yes	Low	No	23	1.19	16.24179083	Normale	174	Pas Malnutri	Suitable	Bad	Medium	26.99	19.53
03-0007-S6	S6	Yes	No			38.95	19.475	No	No	No	No	No	No	No	No	Abidjan	9	Girl	6	Low	Yes	No	No	No	Low	No		No	No	No	No	No			Yes	Yes	High	No	29	1.35	15.9122085	Normale	200	Pas Malnutri	Suitable	Bad	Good	26.99	19.53
03-0008-S6	S6	No	No			290	58	No	No	No	No	No	No	No	No	Abidjan	8	Girl	3	High	Yes	No	Yes	Yes	Medium	No		No	No	No	No	No			No		Low		24	1.31	13.985199	Malnutrition Legere	185	Pas Malnutri	Suitable	Bad	Bad	26.99	19.53
03-0009-S6	S6	No	No			130.8	65.4	No	No	No	No	No	No	No	No	Abidjan	9	Girl	6	Low	Yes	No	No	No	Low	No		No	No	No	No	No			Yes	Yes	High	Yes	22	1.24	14.30801249	Normale	165	Pas Malnutri	Not suitable	Bad	Good	26.99	19.53
03-0010-S6	S6	No	No			273.4	91.13333333	No	No	No	No	No	No	No	No	Abidjan	11	Girl	4	Medium	Yes	No	No	No	Medium	No		No	No	No	No	No			No		Medium	No	31	1.36	16.76038062	Normale	193	Pas Malnutri	Not suitable	Bad	Good	26.99	19.53
03-0011-S6	S6	No	No			205.7	102.85	No	No	No	No	No	No	No	No	Abidjan	10	Boy	5	Medium	Yes	No	Yes	No	Medium	No		No	No	No	No	No			Yes	No	Low		25	1.34	13.9229227	Malnutrition Legere	175	Pas Malnutri	Suitable	Bad	Good	26.99	19.53
03-0012-S6	S6	Yes	No			263.2	131.6	No	No	No	No	No	No	No	No	Abidjan	8	Girl	3.5	High	Yes	No	Yes	No	Medium	No		No	No	No	No	No			No		Medium	Yes	20	1.29	12.0185085	Malnutrition Legere	178	Pas Malnutri	Suitable	Bad	Medium	26.99	19.53
03-0013-S6	S6	No	No			241.9	120.95	No	No	No	No	No	No	No	No	Abidjan	10	Girl	2.333333333	High	Yes	No	No	No	Medium	No		No	No	No	No	No			No		Medium	Yes	47	1.47	21.75019668	Surpoids	260	Pas Malnutri	Suitable	Good	Good	26.99	19.53
03-0015-S6	S6	Yes	No			607.2	202.4	No	No	No	No	No	No	No	No	Abidjan	12	Girl	2.5	High	Yes	No	No	No	Medium	No		No	No	No	No	No			Yes	Yes	Low		51	1.62	19.43301326	Normale	235	Pas Malnutri	Not suitable	Bad	Medium	26.99	19.53
03-0016-S6	S6	Yes	No			71.7	35.85	No	No	No	No	No	No	No	No	Abidjan	11	Girl	6	Low	Yes	No	Yes	No	Low	No		No	No	No	No	No			Yes	No	Low		30	1.4	15.30612245	Normale	184	Pas Malnutri	Not suitable	Medium	Good	26.99	19.53
03-0017-S6	S6	No	No			256.8	128.4	No	No	No	No	No	No	No	No	Abidjan	9	Girl	3	High	Yes	No	Yes	No	Medium	Yes	Cat	yes	No	No	No	No	Yes	free	Yes		Medium	Yes	31	1.37	16.51659652	Normale	195	Pas Malnutri	Suitable	Bad	Medium	26.99	19.53
03-0018-S6	S6	Yes	No			51.97	10.394	No	No	No	No	No	No	No	No	Abidjan	10	Boy	3.4	High	Yes	No	No	No	Medium	Yes	Chicken	No	Yes	No	No	No	No	enclosure	Yes	Yes	Medium	No	36	1.43	17.60477285	Normale	200	Pas Malnutri	Not suitable	Bad	Bad	26.99	19.53
03-0019-S6	S6	Yes	No			159.9	79.95	No	No	No	No	No	No	No	No	Abidjan	11	Girl	4	Medium	Yes	No	Yes	No	Medium	Yes	Chicken	No	Yes	No	No	No	No	enclosure	No		Low	Yes	37	1.5	16.44444444	Normale	195	Pas Malnutri	Suitable	Bad	Bad	26.99	19.53
03-0021-S6	S6	Yes	No			250.4	125.2	No	No	No	No	No	No	No	No	Abidjan	8	Girl	6	Low	Yes	No	No	No	Low	No		No	No	No	No	No			Yes	Yes	High	Yes	22	1.27	13.64002728	Malnutrition Legere	170	Pas Malnutri	Suitable	Bad	Medium	26.99	19.53
03-0022-S6	S6	Yes	No			251.4	62.85	No	No	No	No	No	No	No	No	Abidjan	10	Boy	5	Medium	Yes	No	No	No	Medium	Yes	Cat	Yes	No	No	No	No	Yes	enclosure	No		High	No	40	1.52	17.31301939	Normale	214	Pas Malnutri	Not suitable	Good	Medium	26.99	19.53
03-0023-S6	S6	Yes	No			252.4	126.2	No	No	No	No	No	No	No	No	Abidjan	11	Boy	6	Low	Yes	No	No	No	Low	Yes	Chicken	No	Yes	No	No	No	No	enclosure	No		High		28	1.37	14.91821621	Malnutrition Legere	165	Pas Malnutri	Not suitable	Bad	Good	26.99	19.53
03-0025-S6	S6	Yes	No			156.7	78.35	No	No	No	No	No	No	No	No	Abidjan	10	Girl	4	Medium	Yes	No	No	No	Medium	No		No	No	No	No	No			No		High	Yes	29	1.37	15.45100964	Normale	185	Pas Malnutri	Not suitable	Medium	Medium	26.99	19.53
03-0026-S6	S6	Yes	No			331	110.3333333	No	No	No	No	No	No	No	No	Abidjan	8	Girl	3.333333333	High	Yes	No	Yes	No	Medium	Yes	Dog	No	No	Yes	No	No	No	enclosure	No		High	Yes	20	1.25	12.8	Malnutrition Legere	140	Pas Malnutri	Not suitable	Bad	Medium	26.99	19.53
03-0027-S6	S6	Yes	Yes			142.1	71.05	No	No	No	No	No	No	No	No	Abidjan	9	Boy	4	Medium	Yes	No	No	No	Medium	Yes	Chicken	No	Yes	No	No	No	No	free	No		High		33	1.36	17.8416955	Normale	195	Pas Malnutri	Not suitable	Bad	Bad	26.99	19.53
03-0028-S6	S6	No	Yes			162.1	81.05	No	No	No	No	No	No	No	No	Abidjan	8	Girl	3	High	Yes	No	No	No	Medium	No		No	No	No	No	No			No		Low	No	26	1.25	16.64	Normale	192	Pas Malnutri	Not suitable	Bad	Medium	26.99	19.53
03-0029-S6	S6	No	No			421.8	140.6	No	No	No	No	No	No	No	No	Abidjan	10	Girl	2.666666667	High	Yes	No	Yes	No	Medium	Yes	Cat	yes	No	No	No	No	Yes	free	Yes	Yes	Medium	Yes	38	1.54	16.0229381	Normale	198	Pas Malnutri	Suitable	Medium	Good	26.99	19.53
03-0030-S6	S6	No	Yes			241.1	120.55	No	No	No	No	No	No	No	No	Abidjan	9	Girl	2.5	High	Yes	No	Yes	No	Medium	No		No	No	No	No	No			No		High	Yes	28	1.35	15.36351166	Normale	180	Pas Malnutri	Not suitable	Medium	Medium	26.99	19.53
03-0031-S6	S6	No	No			186.9	93.45	No	No	No	No	No	No	No	No	Abidjan	9	Girl	4.5	Medium	Yes	No	No	No	Medium	No		No	No	No	No	No			No		Medium	No	37.6	1.31	21.9101451	Surpoids	220	Pas Malnutri	Not suitable	Bad	Good	26.99	19.53
03-0032-S6	S6	No	No			367.2	183.6	No	No	No	No	No	No	No	No	Abidjan	11	Girl	2.666666667	High	Yes	No	No	No	Medium	Yes	Cat	yes	No	No	No	No	Yes	other	Yes	Yes	Low	No	45.5	1.51	19.95526512	Surpoids	240	Pas Malnutri	Suitable	Medium	Good	26.99	19.53
03-0033-S6	S6	Yes	No			509.6	169.8666667	No	No	No	No	No	No	No	No	Abidjan	12	Girl	2.5	High	Yes	No	Yes	No	Medium	No		No	No	No	No	No			No		High	Yes	25	1.33	14.13307705	Malnutrition Moderee	175	Pas Malnutri	Suitable	Bad	Good	26.99	19.53
03-0034-S6	S6	Yes	Yes			312.4	104.1333333	No	No	No	No	No	No	No	No	Abidjan	10	Girl	1	High	Yes	No	No	No	Medium	Yes	Dog Cat Chicken	yes	Yes	Yes	No	No	Yes	enclosure	Yes	Yes	Medium	Yes	64	1.38	33.60638521	Obesite	320	ND	Not suitable	Bad	Medium	26.99	19.53
03-0035-S6	S6	Yes	No			244.5	122.25	No	No	No	No	No	No	No	No	Abidjan	10	Girl	3	High	Yes	No	No	No	Medium	Yes	Cat	yes	No	No	No	No	Yes	free	No		High	No	36	1.36	19.46366782	Surpoids	215	Pas Malnutri	Suitable	Medium	Good	26.99	19.53
03-0036-S6	S6	Yes	No			43.85	21.925	No	No	No	No	No	No	No	No	Abidjan	10	Girl	4.5	Medium	Yes	No	Yes	No	Medium	No		No	No	No	No	No			No		Low		30	1.44	14.46759259	Normale	180	Pas Malnutri	Not suitable	Bad	Good	26.99	19.53
03-0037-S6	S6	No	No			247.5	123.75	No	No	No	No	No	No	No	No	Abidjan	12	Girl	4	Medium	Yes	No	No	No	Medium	Yes	Dog	No	No	Yes	No	No	No	free	No		Low		38	1.45	18.07372176	Normale	206	Pas Malnutri	Not suitable	Bad	Bad	26.99	19.53
03-0038-S6	S6	No	No			96.07	48.035	No	No	No	No	No	No	No	No	Abidjan	9	Girl	3	High	Yes	No	No	No	Medium	No		No	No	No	No	No			No		Low	No	29	1.3	17.15976331	Normale	195	Pas Malnutri	Suitable	Bad	Bad	26.99	19.53
03-0039-S6	S6	Yes	No			430.7	215.35	No	No	No	No	No	No	No	No	Abidjan	12	Girl	8	Low	Yes	No	No	No	Low	Yes	Cat	yes	No	No	No	No	Yes	free	Yes	No	Medium	Yes	65	1.57	26.37023814	Obesite	290	ND	Not suitable	Bad	Good	26.99	19.53
03-0040-S6	S6	Yes	No			328.3	164.15	No	No	No	No	No	No	No	No	Abidjan	9	Boy	5	Medium	Yes	No	No	No	Medium	No		No	No	No	No	No			Yes	Yes	Low		26	1.3	15.38461538	Normale	170	Pas Malnutri	Suitable	Bad	Bad	26.99	19.53
04-0001-S6	S6	No	No			137.1	68.55	No	No	No	No	No	No	No	No	Korhogo	9	Boy	2.333333333	High	Yes	No	Yes	No	Medium	No		No	No	No	No	No	No		Yes	Yes	Low	Yes	29	1.35	15.9122085	Normale	180	Pas Malnutri	Not suitable	ND	Medium	28.94	15.99
04-0003-S6	S6	No	No			152.1	50.7	No	No	No	No	No	No	No	No	Korhogo	11	Girl	1.333333333	High	Yes	No	Yes	No	Medium	No		No	No	No	No	No	No		No		Medium	No	28	1.33	15.8290463	Normale	192	Pas Malnutri	Suitable	Good	Good	28.94	15.99
04-0004-S6	S6	Yes	No			240.3	48.06	No	No	No	No	No	No	No	No	Korhogo	9	Girl	3	High	No	No	Yes	No	Low	No		No	No	No	No	No			No		Medium	Yes	36	1.42	17.85360048	Normale	205	Pas Malnutri	Not suitable	Bad	Good	28.94	15.99
04-0005-S6	S6	No	No			7.224	3.612	No	No	No	No	No	No	No	No	Korhogo	10	Boy	3	High	No	No	Yes	No	Low	Yes	Cat Chicken sheep	yes	yes	No	Yes	No	Yes	free	Yes	Yes	Medium	Yes	28	1.36	15.1384083	Normale	190	Pas Malnutri	Suitable	Bad	Medium	28.94	15.99
04-0006-S6	S6	No	No			179	89.5	No	No	No	No	No	No	No	No	Korhogo	9	Girl	3.666666667	High	No	No	Yes	Yes	Low	No		No	No	No	No	No	Yes		Yes	No	Medium	Yes	22	1.27	13.64002728	Malnutrition Legere	160	Pas Malnutri	Suitable	Medium	Medium	28.94	15.99
04-0007-S6	S6	No	No			7.224	3.612	No	No	No	No	No	No	No	No	Korhogo	11	Girl	4	Medium	No	No	Yes	Yes	Low	Yes	sheep goat Dog Cat Chicken		Yes	Yes	Yes	Yes	Yes	free	Yes	Yes	High	No	53	1.59	20.96436059	Surpoids	270	ND	Not suitable	Bad	Good	28.94	15.99
04-0008-S6	S6	Yes	No			232.7	77.56666667	No	No	No	No	No	No	No	No	Korhogo	9	Boy	3	High	No	No	Yes	Yes	Low	No		No	No	No	No	No	No	free	Yes	Yes	Medium	Yes	23	1.3	13.60946746	Normale	170	Pas Malnutri	Suitable	Bad	Medium	28.94	15.99
04-0009-S6	S6	No	No			134.3	67.15	No	No	No	No	No	No	No	No	Korhogo	8	Boy	2	High	Yes	No	No	Yes	Medium	No		No	No	No	No	No			Yes	Yes	Medium	Yes	25	1.29	15.02313563	Normale	177	Pas Malnutri	Suitable	Medium	Medium	28.94	15.99
04-0010-S6	S6	No	No			90.6	45.3	No	No	No	No	No	No	No	No	Korhogo	10	Girl	5	Medium	No	No	Yes	No	Low	Yes	Chicken Cat	yes	yes	No	No	No	No	enclosure	Yes	Yes	Medium	Yes	29	1.36	15.67906574	Normale	183	Pas Malnutri	Suitable	Bad	Good	28.94	15.99
04-0011-S6	S6	No	Yes			181.8	60.6	No	No	No	No	No	No	No	No	Korhogo	10	Girl	4	Medium	Yes	No	Yes	Yes	Medium	No		No	No	No	No	No	No		Yes	Yes	High	Yes	36	1.46	16.88872209	Normale	195	Pas Malnutri	Suitable	Bad	Good	28.94	15.99
04-0012-S6	S6	Yes	Yes			127.6	63.8	No	No	No	No	No	No	No	No	Korhogo	8	Boy	2	High	Yes	No	Yes	No	Medium	No		No	No	No	No	No	No		Yes	Yes	High	Yes	32	1.39	16.56228974	Normale	195	Pas Malnutri	Suitable	Medium	Good	28.94	15.99
04-0013-S6	S6	Yes	Yes			163.9	81.95	No	No	No	No	No	No	No	No	Korhogo	10	Girl	1.666666667	High	Yes	No	Yes	No	Medium	Yes	Dog	No	No	Yes	No	No	Yes	free	No		Medium	No	36	1.47	16.65972511	Normale	208	Pas Malnutri	Suitable	Medium	Good	28.94	15.99
04-0014-S6	S6	Yes	No			138.2	69.1	No	No	No	No	No	No	No	No	Korhogo	8	Boy	2.75	High	Yes	No	Yes	Yes	Medium	No		No	No	No	No	No			Yes	Yes	High	Yes	25	1.29	15.02313563	Normale	162	Pas Malnutri	Not suitable	Bad	Good	28.94	15.99
04-0015-S6	S6	No	No			216.2	108.1	No	No	No	No	No	No	No	No	Korhogo	8	Girl	2.666666667	High	Yes	No	Yes	Yes	Medium	Yes	Cat	yes	No	No	No	No	Yes	free	Yes	Yes	High	Yes	24	1.28	14.6484375	Normale	168	Pas Malnutri	Suitable	Bad	Good	28.94	15.99
04-0017-S6	S6	Yes	Yes			139.2	69.6	No	No	No	No	No	No	No	No	Korhogo	9	Girl	2.5	High	No	No	Yes	No	Low	No		No	No	No	No	No			Yes	Yes	High	Yes	31	1.36	16.76038062	Normale	205	Pas Malnutri	Suitable	Bad	Good	28.94	15.99
04-0018-S6	S6	Yes	No			58.34	19.44666667	No	No	No	No	No	No	No	No	Korhogo	9	Boy	2	High	No	No	Yes	Yes	Low	Yes	Chicken	No	Yes	No	No	No	No	enclosure	Yes	Yes	Medium	Yes	28	1.4	14.28571429	Normale	174	Pas Malnutri	Suitable	Medium	Medium	28.94	15.99
04-0019-S6	S6	Yes	No			116.7	58.35	No	No	No	No	No	No	No	No	Korhogo	9	Boy	2.428571429	High	Yes	No	Yes	Yes	Medium	Yes	Chicken Cat	yes	yes	No	No	No	No	enclosure	Yes	Yes	High	Yes	33	1.41	16.59876264	Normale	200	Pas Malnutri	Suitable	Bad	Good	28.94	15.99
04-0020-S6	S6	No	No			251.1	62.775	No	No	No	No	No	No	No	No	Korhogo	9	Boy	2	High	No	No	Yes	Yes	Low	Yes	Chicken	No	Yes	No	No	No	No	enclosure	Yes	Yes	High	Yes	33	1.32	18.93939394	Surpoids	200	Pas Malnutri	Not suitable	Bad	Medium	28.94	15.99
04-0021-S6	S6	Yes	No			211.8	35.3	No	No	No	No	No	No	No	No	Korhogo	9	Girl	2.5	High	No	No	Yes	No	Low	Yes	Dog	No	No	Yes	No	No	Yes	enclosure	No		Medium	Yes	31	1.39	16.04471818	Normale	187	Pas Malnutri	Not suitable	Medium	Good	28.94	15.99
04-0023-S6	S6	Yes	Yes			198.8	99.4	No	No	No	No	No	No	No	No	Korhogo	9	Girl	3	High	Yes	No	Yes	No	Medium	No		No	No	No	No	No			Yes	Yes	Medium	Yes	30	1.33	16.95969246	Normale	205	Pas Malnutri	Suitable	Medium	Good	28.94	15.99
04-0024-S6	S6	No	No			116.7	58.35	No	No	No	No	No	No	No	No	Korhogo	9	Boy	2	High	Yes	No	Yes	No	Medium	No		No	No	No	No	No			No		High	Yes	25	1.34	13.9229227	Malnutrition Legere	155	Pas Malnutri	Not suitable	Bad	Good	28.94	15.99
04-0025-S6	S6	No	No			67.17	13.434	No	No	No	No	No	No	No	No	Korhogo	9	Boy	3	High	Yes	No	Yes	No	Medium	Yes	Chicken Dog	No	Yes	Yes	No	No	No	enclosure	Yes	Yes	Medium	Yes	20	1.31	11.6543325	Malnutrition Severe	180	Pas Malnutri	Suitable	Bad	Good	28.94	15.99
04-0026-S6	S6	Yes	Yes			331	165.5	No	No	No	No	No	No	No	No	Korhogo	10	Girl	6	Low	No	No	Yes	No	Low	No		No	No	No	No	No			No	No	Low		35	1.46	16.41959092	Normale	200	Pas Malnutri	Not suitable	Good	Good	28.94	15.99
04-0027-S6	S6	No	No			69.06	34.53	No	No	No	No	No	No	No	No	Korhogo	10	Girl	2.5	High	No	No	Yes	Yes	Low	Yes	Dog Cat	yes	No	Yes	No	No	Yes	enclosure	Yes	Yes	Low	No	27	1.34	15.03675652	Normale	187	Pas Malnutri	Not suitable	Bad	Good	28.94	15.99
04-0028-S6	S6	No	No			263.1	65.775	No	No	No	No	No	No	No	No	Korhogo	8	Boy	2	High	Yes	No	Yes	No	Medium	No		No	No	No	No	No			No		Medium	Yes	26.5	1.32	15.20890725	Normale	185	Pas Malnutri	Suitable	Bad	Good	28.94	15.99
04-0029-S6	S6	Yes	No			160.2	80.1	No	No	No	No	No	No	No	No	Korhogo	9	Boy	8	Low	Yes	No	Yes	No	Low	No		No	No	No	No	No			Yes	Yes	High	No	26	1.32	14.92194674	Normale	165	Pas Malnutri	Not suitable	Medium	Medium	28.94	15.99
04-0030-S6	S6	Yes	No			187	93.5	No	No	No	No	No	No	No	No	Korhogo	10	Girl	8	Low	Yes	No	Yes	No	Low	No		No	No	No	No	No			Yes	Yes	High	No	28	1.35	15.36351166	Normale	193	Pas Malnutri	Not suitable	Medium	Medium	28.94	15.99
04-0031-S6	S6	Yes	No			23.5	11.75	No	No	No	No	No	No	No	No	Korhogo	9	Boy	1.666666667	High	Yes	No	Yes	No	Medium	Yes	Cat Chicken	Yes	Yes	No	No	No	Yes	enclosure	No		Medium	Yes	29	1.33	16.39436938	Normale	190	Pas Malnutri	Suitable	Good	Good	28.94	15.99
04-0032-S6	S6	No	No			63.67	31.835	No	No	No	No	No	No	No	No	Korhogo	10	Girl	3.666666667	High	No	No	Yes	No	Low	Yes	Chicken	No	Yes	No	No	No	No	enclosure	Yes	Yes	Medium	Yes	24	1.28	14.6484375	Malnutrition Legere	173	Pas Malnutri	Not suitable	Bad	Medium	28.94	15.99
04-0033-S6	S6	No	No			126.1	63.05	No	No	No	No	No	No	No	No	Korhogo	10	Girl	4.333333333	Medium	Yes	No	No	Yes	Medium	No		No	No	No	No	No			Yes	Yes	High	Yes	38	1.51	16.6659357	Normale	200	Pas Malnutri	Not suitable	Bad	Medium	28.94	15.99
04-0034-S6	S6	Yes	Yes			213.5	106.75	No	No	No	No	No	No	No	No	Korhogo	10	Girl	3	High	Yes	No	Yes	Yes	Medium	No		No	No	No	No	No			Yes	Yes	Medium	Yes	32	1.42	15.86986709	Normale	194	Pas Malnutri	Not suitable	Good	Medium	28.94	15.99
04-0035-S6	S6	No	No			181.9	36.38	No	No	No	No	No	No	No	No	Korhogo	9	Boy	4.5	Medium	No	No	Yes	No	Low	No		No	No	No	No	No			Yes	Yes	Medium	Yes	31	1.33	17.52501555	Normale	185	Pas Malnutri	Not suitable	Bad	Good	28.94	15.99
04-0036-S6	S6	No	No			83.19	41.595	No	No	No	No	No	No	No	No	Korhogo	9	Girl	4.5	Medium	Yes	No	Yes	No	Medium	No		No	No	No	No	No			No		Medium	Yes	26	1.33	14.69840014	Normale	170	Pas Malnutri	Not suitable	Medium	Good	28.94	15.99
04-0037-S6	S6	No	No			389.4	97.35	No	No	No	No	No	No	No	No	Korhogo	8	Boy	2.5	High	Yes	No	Yes	No	Medium	No		No	No	No	No	No			No		High	Yes	27	1.29	16.22498648	Normale	180	Pas Malnutri	Suitable	Bad	Medium	28.94	15.99
04-0038-S6	S6	Yes	No			65.15	32.575	No	No	No	No	No	No	No	No	Korhogo	9	Boy	2	High	Yes	No	Yes	No	Medium	Yes	Cat	yes	No	No	No	No	Yes	free	Yes	Yes	Medium	Yes	25	1.38	13.12749422	Malnutrition Moderee	188	Pas Malnutri	Suitable	Bad	Good	28.94	15.99
04-0039-S6	S6	No	No	Neisseria lactamica	Neisseria lactamica	111.5	55.75	No	No	Yes	Yes	No	No	No	No	Korhogo	11	Girl	3	High	No	No	Yes	No	Low	No		No	No	No	No	No			No		Low		34	1.4	17.34693878	Normale	205	Pas Malnutri	Not suitable	Bad	Bad	28.94	15.99
[truncated: 5 more columns]
